# Supplementary material for: Multiplex proteomics identifies novel CSF and plasma biomarkers of early Alzheimer’s disease
Source: Acta Neuropathol Commun. 2019 Nov 6;7:169. doi: 10.1186/s40478-019-0795-2 (PMC6836495; doi:10.1186/s40478-019-0795-2)
Supplement: Supplementary file 1 — Supplementary Materials, Part 1: Notes S1-S2, Figures S1-S8, and Tables S1-S6. Supplementary Materials, Part 2: Tables S7-S39. (ZIP 789 kb) [file 40478_2019_795_MOESM1_ESM.zip]

Archive with 2 entries (2 files):
- Biofinder_Supplementary_Materials_ACTA_R1.docx
- Biofinder_Supplementary_Tables_ACTA_R1.xlsx
