# Supplementary material for: Multiplex proteomics identifies novel CSF and plasma biomarkers of early Alzheimer’s disease
Source: Acta Neuropathol Commun. 2019 Nov 6;7:169. doi: 10.1186/s40478-019-0795-2 (PMC6836495; doi:10.1186/s40478-019-0795-2)
Supplement: Supplementary file 1 — Supplementary Materials, Part 1: Notes S1-S2, Figures S1-S8, and Tables S1-S6. Supplementary Materials, Part 2: Tables S7-S39. (ZIP 789 kb) [file 40478_2019_795_MOESM1_ESM.zip › Biofinder_Supplementary_Tables_ACTA_R1.xlsx]

## Sheet: S7 Replication results CSF
Protein (red = replicated finding from discovery cohort)	Estimate	Std. Error	t value	P-value	Comparison
CSF_CHIT1_NPX	1.16302	0.245312	4.74097	4.82911e-06	MCI-Abpos vs. control
CSF_EFNA4_NPX	-0.17439	0.0396611	-4.39701	2.04449e-05	MCI-Abpos vs. control
CSF_ITGB2_NPX	0.213347	0.052137	4.09205	6.89676e-05	MCI-Abpos vs. control
CSF_SMOC2_NPX	0.397558	0.105323	3.77465	0.000228736	MCI-Abpos vs. control
CSF_BLMhydrolase_NPX	0.171754	0.0485463	3.53795	0.000534183	MCI-Abpos vs. control
CSF_CASP_3_NPX	0.166991	0.0495842	3.36784	0.000958473	MCI-Abpos vs. control
CSF_PI3_NPX	0.194088	0.0589105	3.29462	0.00122468	MCI-Abpos vs. control
CSF_ALCAM_NPX	-0.120223	0.0421118	-2.85486	0.00490329	MCI-Abpos vs. control
CSF_IL_1RT2_NPX	0.214923	0.0771799	2.7847	0.00603484	MCI-Abpos vs. control
CSF_MMP_10_NPX	0.318629	0.119422	2.66808	0.00845059	MCI-Abpos vs. control
CSF_PGLYRP1_NPX	0.205789	0.0773977	2.65885	0.00867486	MCI-Abpos vs. control
CSF_Flt3L_NPX	-0.107163	0.0413429	-2.59206	0.0104646	MCI-Abpos vs. control
CSF_IL10_NPX	-0.165435	0.0684261	-2.41772	0.0167936	MCI-Abpos vs. control
CSF_Dkk_4_NPX	-0.137518	0.0569516	-2.41466	0.0169302	MCI-Abpos vs. control
CSF_CCL25_NPX	0.220295	0.0943732	2.3343	0.0208806	MCI-Abpos vs. control
CSF_CCL20_NPX	-0.157786	0.0680168	-2.31981	0.0216732	MCI-Abpos vs. control
CSF_N2DL_2_NPX	-0.284554	0.123839	-2.29777	0.0229301	MCI-Abpos vs. control
CSF_CTSZ_NPX	-0.115388	0.0524573	-2.19965	0.0293315	MCI-Abpos vs. control
CSF_CXCL16_NPX	-0.111861	0.0526767	-2.12354	0.0353166	MCI-Abpos vs. control
CSF_4E_BP1_NPX	0.13372	0.0636895	2.09956	0.0374086	MCI-Abpos vs. control
CSF_IL18_NPX	0.166384	0.0794164	2.09508	0.0378112	MCI-Abpos vs. control
CSF_TNF_R1_NPX	-0.0866924	0.0414782	-2.09007	0.0382653	MCI-Abpos vs. control
CSF_CDCP1_NPX	-0.15705	0.0756942	-2.07479	0.0396807	MCI-Abpos vs. control
CSF_TGF_alpha_NPX	-0.108868	0.0525476	-2.07181	0.039962	MCI-Abpos vs. control
CSF_CD200_NPX	-0.127127	0.0624759	-2.03482	0.0435953	MCI-Abpos vs. control
CSF_NAAA_NPX	-0.127848	0.0630129	-2.02891	0.0442016	MCI-Abpos vs. control
CSF_GDF_8_NPX	-0.124891	0.0615955	-2.0276	0.0443363	MCI-Abpos vs. control
CSF_LDLreceptor_NPX	-0.0877766	0.0440783	-1.99138	0.0482193	MCI-Abpos vs. control
CSF_AXL_NPX	-0.118535	0.0596501	-1.98717	0.0486891	MCI-Abpos vs. control
CSF_LAPTGF_beta_1_NPX	-0.190792	0.096102	-1.98531	0.0488977	MCI-Abpos vs. control
CSF_IGFBP_7_NPX	-0.200504	0.101379	-1.97776	0.0497517	MCI-Abpos vs. control
CSF_MMP_2_NPX	-0.082704	0.0421721	-1.96111	0.0516818	MCI-Abpos vs. control
CSF_CCL4_NPX	-0.188757	0.0980434	-1.92524	0.0560544	MCI-Abpos vs. control
CSF_NT_3_NPX	-0.0884339	0.0465689	-1.89899	0.059448	MCI-Abpos vs. control
CSF_AXIN1_NPX	-0.062632	0.0334276	-1.87366	0.0628843	MCI-Abpos vs. control
CSF_SHPS_1_NPX	-0.211578	0.114071	-1.8548	0.0655498	MCI-Abpos vs. control
CSF_GDNF_NPX_A	0.108094	0.0582958	1.85424	0.0656305	MCI-Abpos vs. control
CSF_MPO_NPX	0.0665586	0.0361598	1.84068	0.0676056	MCI-Abpos vs. control
CSF_PDGF_R_alpha_NPX	-0.116159	0.0642844	-1.80695	0.0727349	MCI-Abpos vs. control
CSF_CSF_1_NPX	-0.0571089	0.0323016	-1.76799	0.0790563	MCI-Abpos vs. control
CSF_CTSD_NPX	-0.112486	0.0638267	-1.76236	0.0800049	MCI-Abpos vs. control
CSF_IL_17RA_NPX	0.114341	0.0654499	1.747	0.0826442	MCI-Abpos vs. control
CSF_LAIR_2_NPX	0.460192	0.266879	1.72435	0.0866649	MCI-Abpos vs. control
CSF_JAM_A_NPX	0.0671446	0.0389445	1.72411	0.0867081	MCI-Abpos vs. control
CSF_t_PA_NPX	-0.0979889	0.0573689	-1.70805	0.0896554	MCI-Abpos vs. control
CSF_PRTG_NPX	-0.0633181	0.037112	-1.70614	0.090012	MCI-Abpos vs. control
CSF_CCL19_NPX	-0.212571	0.125044	-1.69997	0.0911678	MCI-Abpos vs. control
CSF_IL_5R_alpha_NPX	0.0837152	0.0497149	1.6839	0.0942391	MCI-Abpos vs. control
CSF_CXCL11_NPX	-0.261975	0.15624	-1.67675	0.095634	MCI-Abpos vs. control
CSF_PVR_NPX	-0.101942	0.0609623	-1.67221	0.0965257	MCI-Abpos vs. control
CSF_TNF_NPX	-0.0875149	0.0524475	-1.66862	0.0972376	MCI-Abpos vs. control
CSF_RARRES2_NPX	-0.121251	0.0738318	-1.64226	0.10259	MCI-Abpos vs. control
CSF_CPM_NPX	-0.13921	0.0859783	-1.61913	0.107479	MCI-Abpos vs. control
CSF_TNFRSF14_NPX	-0.0745401	0.0464495	-1.60475	0.11061	MCI-Abpos vs. control
CSF_TLT_2_NPX	0.142746	0.090121	1.58393	0.115274	MCI-Abpos vs. control
CSF_MMP_9_NPX	0.100469	0.0639353	1.57142	0.118152	MCI-Abpos vs. control
CSF_SPON1_NPX	0.0656311	0.0425086	1.54395	0.124667	MCI-Abpos vs. control
CSF_WFIKKN1_NPX	0.0787909	0.0511859	1.53931	0.125794	MCI-Abpos vs. control
CSF_IL_18BP_NPX	-0.0653678	0.0428491	-1.52553	0.129191	MCI-Abpos vs. control
CSF_Gal_4_NPX	0.087793	0.0579798	1.5142	0.132038	MCI-Abpos vs. control
CSF_PRTN3_NPX	0.0633519	0.0421136	1.50431	0.134563	MCI-Abpos vs. control
CSF_TWEAK_NPX	-0.0910148	0.0612806	-1.48522	0.139544	MCI-Abpos vs. control
CSF_NBL1_NPX	0.0533614	0.0361618	1.47563	0.142098	MCI-Abpos vs. control
CSF_Notch3_NPX	-0.0590623	0.040456	-1.45992	0.146364	MCI-Abpos vs. control
CSF_EDA2R_NPX	-0.116045	0.0797194	-1.45567	0.147533	MCI-Abpos vs. control
CSF_RETN_NPX	0.148151	0.10204	1.45189	0.148581	MCI-Abpos vs. control
CSF_GZMA_NPX	-0.142248	0.0988849	-1.43852	0.15233	MCI-Abpos vs. control
CSF_STAMPB_NPX	0.0499204	0.0348407	1.43282	0.153949	MCI-Abpos vs. control
CSF_PLC_NPX	-0.0929825	0.0650936	-1.42844	0.155202	MCI-Abpos vs. control
CSF_CCL24_NPX	0.100065	0.0701244	1.42696	0.155628	MCI-Abpos vs. control
CSF_LIF_NPX	-0.188165	0.132042	-1.42504	0.156182	MCI-Abpos vs. control
CSF_CPA2_NPX	0.149881	0.105184	1.42494	0.15621	MCI-Abpos vs. control
CSF_FAS_NPX	-0.0676398	0.0475907	-1.42128	0.15727	MCI-Abpos vs. control
CSF_CCL15_NPX	0.108621	0.0768363	1.41366	0.159492	MCI-Abpos vs. control
CSF_KLK6_NPX	-0.0588733	0.0420009	-1.40172	0.163026	MCI-Abpos vs. control
CSF_IL_6RA_NPX	-0.0964422	0.0705436	-1.36713	0.17359	MCI-Abpos vs. control
CSF_CCL23_NPX	0.102046	0.0753299	1.35466	0.177523	MCI-Abpos vs. control
CSF_TNF_R2_NPX	0.0576149	0.0430284	1.339	0.182557	MCI-Abpos vs. control
CSF_EZR_NPX	0.0784723	0.058873	1.33291	0.184543	MCI-Abpos vs. control
CSF_Beta_NGF_NPX_A	-0.0505675	0.0379932	-1.33096	0.185181	MCI-Abpos vs. control
CSF_ST2_NPX	0.152162	0.115368	1.31893	0.189162	MCI-Abpos vs. control
CSF_RGMB_NPX	-0.0639268	0.0491222	-1.30138	0.195083	MCI-Abpos vs. control
CSF_IL_1RT1_NPX	-0.066899	0.0515675	-1.29731	0.196477	MCI-Abpos vs. control
CSF_CDH6_NPX	-0.0726899	0.0566853	-1.28234	0.201662	MCI-Abpos vs. control
CSF_CTSS_NPX	-0.0530693	0.0416607	-1.27385	0.20465	MCI-Abpos vs. control
CSF_CCL28_NPX	-0.0653428	0.0516924	-1.26407	0.208127	MCI-Abpos vs. control
CSF_TFF3_NPX	0.0907977	0.0721161	1.25905	0.20993	MCI-Abpos vs. control
CSF_Beta_NGF_NPX	-0.0467961	0.0372014	-1.25791	0.21034	MCI-Abpos vs. control
CSF_RGMA_NPX	-0.0368891	0.0295845	-1.24691	0.214337	MCI-Abpos vs. control
CSF_CADM3_NPX	0.0266668	0.0215172	1.23933	0.217121	MCI-Abpos vs. control
CSF_U_PAR_NPX	0.0623728	0.0505205	1.23461	0.21887	MCI-Abpos vs. control
CSF_IFN_gamma_NPX	-0.0486245	0.0393967	-1.23423	0.21901	MCI-Abpos vs. control
CSF_MB_NPX	0.188261	0.153002	1.23045	0.220416	MCI-Abpos vs. control
CSF_CCL3_NPX	0.0938765	0.0764388	1.22813	0.221285	MCI-Abpos vs. control
CSF_DDR1_NPX	-0.0744013	0.0611434	-1.21683	0.225541	MCI-Abpos vs. control
CSF_G_CSF_NPX	-0.134031	0.110474	-1.21324	0.226907	MCI-Abpos vs. control
CSF_CXCL10_NPX	-0.171293	0.144994	-1.18138	0.239284	MCI-Abpos vs. control
CSF_ROBO2_NPX	-0.0994457	0.0847887	-1.17287	0.242673	MCI-Abpos vs. control
CSF_CSTB_NPX	0.0734996	0.0633176	1.16081	0.247528	MCI-Abpos vs. control
CSF_SMPD1_NPX	-0.0828907	0.0730488	-1.13473	0.258262	MCI-Abpos vs. control
CSF_CD93_NPX	-0.0541009	0.0477351	-1.13336	0.258837	MCI-Abpos vs. control
CSF_LIF_R_NPX	-0.0549131	0.0493575	-1.11256	0.267643	MCI-Abpos vs. control
CSF_TNFSF13B_NPX	-0.0768025	0.0693341	-1.10772	0.269723	MCI-Abpos vs. control
CSF_MCP_1_NPX_A	-0.093526	0.084898	-1.10163	0.272353	MCI-Abpos vs. control
CSF_COL1A1_NPX	-0.0532441	0.04854	-1.09691	0.274404	MCI-Abpos vs. control
CSF_TR_NPX	0.0524623	0.0480357	1.09215	0.276483	MCI-Abpos vs. control
CSF_FABP4_NPX	0.106906	0.098708	1.08305	0.280491	MCI-Abpos vs. control
CSF_SCARB2_NPX	0.0546765	0.0505601	1.08142	0.281213	MCI-Abpos vs. control
CSF_MCP_1_NPX	-0.0927708	0.0868474	-1.0682	0.287111	MCI-Abpos vs. control
CSF_MANF_NPX	-0.0623578	0.0584539	-1.06679	0.287748	MCI-Abpos vs. control
CSF_MCP_4_NPX	0.0587342	0.0563442	1.04242	0.298862	MCI-Abpos vs. control
CSF_MSR1_NPX	0.0635194	0.0610595	1.04029	0.299848	MCI-Abpos vs. control
CSF_THY1_NPX	0.0196621	0.0189484	1.03767	0.301062	MCI-Abpos vs. control
CSF_PON3_NPX	0.0543346	0.0523966	1.03699	0.301378	MCI-Abpos vs. control
CSF_AZU1_NPX	0.05355	0.0522265	1.02534	0.306821	MCI-Abpos vs. control
CSF_KYNU_NPX	0.0841485	0.0822526	1.02305	0.307899	MCI-Abpos vs. control
CSF_IL4_NPX	0.0733908	0.0724905	1.01242	0.312936	MCI-Abpos vs. control
CSF_CD200R1_NPX	0.052219	0.0533836	0.978184	0.329528	MCI-Abpos vs. control
CSF_IL_24_NPX	0.0911176	0.0931807	0.977859	0.329688	MCI-Abpos vs. control
CSF_FGF_21_NPX	0.115809	0.118813	0.974716	0.33124	MCI-Abpos vs. control
CSF_BMP_4_NPX	-0.0628294	0.0649484	-0.967374	0.334884	MCI-Abpos vs. control
CSF_CX3CL1_NPX	0.0554945	0.0578801	0.958784	0.33918	MCI-Abpos vs. control
CSF_IGFBP_1_NPX	0.0650081	0.0678248	0.958471	0.339338	MCI-Abpos vs. control
CSF_NTRK3_NPX	-0.05322	0.0563846	-0.943874	0.346722	MCI-Abpos vs. control
CSF_DLK_1_NPX	-0.0374195	0.0396947	-0.942683	0.347329	MCI-Abpos vs. control
CSF_EN_RAGE_NPX	0.0385998	0.0414289	0.931713	0.352953	MCI-Abpos vs. control
CSF_MMP_3_NPX	-0.0798214	0.0870419	-0.917046	0.360562	MCI-Abpos vs. control
CSF_TNFRSF9_NPX	-0.0629663	0.068681	-0.916794	0.360694	MCI-Abpos vs. control
CSF_IL_18R1_NPX	-0.0791426	0.0872345	-0.907239	0.365707	MCI-Abpos vs. control
CSF_OSM_NPX	0.0937876	0.103482	0.906317	0.366193	MCI-Abpos vs. control
CSF_SIGLEC1_NPX	0.0758228	0.0841576	0.900961	0.369025	MCI-Abpos vs. control
CSF_CDH5_NPX	0.0331889	0.0372206	0.891682	0.373964	MCI-Abpos vs. control
CSF_MEPE_NPX	-0.0607503	0.0685943	-0.885647	0.377197	MCI-Abpos vs. control
CSF_IL_15RA_NPX	-0.0286137	0.0325017	-0.880378	0.380036	MCI-Abpos vs. control
CSF_IL2_NPX	0.0434414	0.0496515	0.874926	0.382985	MCI-Abpos vs. control
CSF_CPB1_NPX	0.0718154	0.0821241	0.874473	0.383231	MCI-Abpos vs. control
CSF_OPN_NPX	0.0528871	0.0606136	0.872529	0.384287	MCI-Abpos vs. control
CSF_NEP_NPX	-0.0583882	0.0676174	-0.863509	0.389209	MCI-Abpos vs. control
CSF_Siglec_9_NPX	0.0587602	0.0689037	0.852787	0.39511	MCI-Abpos vs. control
CSF_LXN_NPX	0.0309104	0.0367194	0.8418	0.401214	MCI-Abpos vs. control
CSF_ARTN_NPX	-0.0354261	0.0428509	-0.826728	0.409679	MCI-Abpos vs. control
CSF_TRANCE_NPX	0.0638864	0.0783766	0.81512	0.416271	MCI-Abpos vs. control
CSF_IL_12B_NPX	-0.0866284	0.108273	-0.800096	0.424896	MCI-Abpos vs. control
CSF_MMP_1_NPX	0.165808	0.2106	0.787311	0.432318	MCI-Abpos vs. control
CSF_GDNF_NPX	-0.040027	0.0519613	-0.770324	0.442295	MCI-Abpos vs. control
CSF_GCP5_NPX	0.049582	0.0648163	0.764962	0.445473	MCI-Abpos vs. control
CSF_IL33_NPX	-0.0366213	0.0480403	-0.762305	0.447052	MCI-Abpos vs. control
CSF_DRAXIN_NPX	-0.0444182	0.0582732	-0.76224	0.44709	MCI-Abpos vs. control
CSF_Nr_CAM_NPX	0.0163972	0.0218336	0.751009	0.453801	MCI-Abpos vs. control
CSF_PAI_NPX	-0.0560253	0.0750558	-0.746448	0.456542	MCI-Abpos vs. control
CSF_MATN3_NPX	-0.0483775	0.0668532	-0.723638	0.470393	MCI-Abpos vs. control
CSF_LAT_NPX	-0.0900471	0.125668	-0.716548	0.474745	MCI-Abpos vs. control
CSF_JAM_B_NPX	-0.0260327	0.0367794	-0.707806	0.480143	MCI-Abpos vs. control
CSF_NCAN_NPX	0.0146065	0.0208662	0.700007	0.484986	MCI-Abpos vs. control
CSF_CNTN5_NPX	-0.0471531	0.0678077	-0.695395	0.487862	MCI-Abpos vs. control
CSF_IL_22RA1_NPX	-0.0931546	0.134763	-0.691248	0.490457	MCI-Abpos vs. control
CSF_IL12_NPX	-0.0862993	0.127737	-0.675603	0.500312	MCI-Abpos vs. control
CSF_TN_R_NPX	0.0299002	0.0444039	0.673369	0.501728	MCI-Abpos vs. control
CSF_FcRL2_NPX	0.0440346	0.0658127	0.66909	0.504447	MCI-Abpos vs. control
CSF_SELP_NPX	0.0741066	0.113426	0.653349	0.514512	MCI-Abpos vs. control
CSF_VWC2_NPX	0.0479561	0.0745713	0.64309	0.521128	MCI-Abpos vs. control
CSF_PDGFsubunitA_NPX	-0.0219934	0.0342432	-0.642271	0.521659	MCI-Abpos vs. control
CSF_IL_20RA_NPX	-0.0302846	0.0478399	-0.63304	0.527653	MCI-Abpos vs. control
CSF_EGFR_NPX	-0.0241587	0.038244	-0.6317	0.528525	MCI-Abpos vs. control
CSF_NTRK2_NPX	-0.0249328	0.0401799	-0.620529	0.535833	MCI-Abpos vs. control
CSF_ST1A1_NPX	0.0311381	0.0503218	0.618779	0.536982	MCI-Abpos vs. control
CSF_vWF_NPX	0.0415746	0.0672309	0.618385	0.537241	MCI-Abpos vs. control
CSF_AP_N_NPX	0.0216403	0.035374	0.611755	0.541608	MCI-Abpos vs. control
CSF_PSP_D_NPX	0.0471213	0.0779565	0.604456	0.546436	MCI-Abpos vs. control
CSF_CXCL9_NPX	0.1109	0.189735	0.584498	0.559746	MCI-Abpos vs. control
CSF_CCL11_NPX	0.0484902	0.0844156	0.574422	0.566526	MCI-Abpos vs. control
CSF_TSLP_NPX	0.0879288	0.157038	0.559921	0.576352	MCI-Abpos vs. control
CSF_NT_proBNP_NPX	-0.0382046	0.0689165	-0.554361	0.580141	MCI-Abpos vs. control
CSF_IL_2RB_NPX	-0.0308979	0.0559408	-0.552331	0.581527	MCI-Abpos vs. control
CSF_N_CDase_NPX	-0.0316903	0.0589174	-0.537877	0.591443	MCI-Abpos vs. control
CSF_CD163_NPX	-0.0323742	0.061251	-0.52855	0.597883	MCI-Abpos vs. control
CSF_GRN_NPX	0.0165069	0.0313649	0.526285	0.599452	MCI-Abpos vs. control
CSF_RSPO1_NPX	0.0247961	0.0473673	0.523485	0.601394	MCI-Abpos vs. control
CSF_CST5_NPX	0.00826975	0.0168478	0.490851	0.624235	MCI-Abpos vs. control
CSF_PECAM_1_NPX	-0.0160603	0.0329617	-0.487242	0.626784	MCI-Abpos vs. control
CSF_CD38_NPX	-0.0383924	0.0788377	-0.486981	0.626969	MCI-Abpos vs. control
CSF_SCARF2_NPX	0.0279064	0.0574742	0.485546	0.627983	MCI-Abpos vs. control
CSF_IL7_NPX	-0.0341519	0.0731698	-0.466749	0.641343	MCI-Abpos vs. control
CSF_BCAN_NPX	0.00894965	0.0192826	0.46413	0.643214	MCI-Abpos vs. control
CSF_VEGFA_NPX	-0.025462	0.0580509	-0.438615	0.661559	MCI-Abpos vs. control
CSF_IL_17A_NPX	0.0171057	0.0390176	0.438408	0.661709	MCI-Abpos vs. control
CSF_TNFSF14_NPX	-0.0275434	0.0658921	-0.418007	0.676528	MCI-Abpos vs. control
CSF_TNFRSF12A_NPX	0.0204019	0.0495375	0.411847	0.681028	MCI-Abpos vs. control
CSF_ADA_NPX	-0.0390825	0.0976324	-0.400303	0.689492	MCI-Abpos vs. control
CSF_Alpha_2_MRAP_NPX	-0.018673	0.0479941	-0.389068	0.697767	MCI-Abpos vs. control
CSF_MCP_3_NPX	-0.0327058	0.084668	-0.386283	0.699824	MCI-Abpos vs. control
CSF_PLXNB3_NPX	-0.0238729	0.0618117	-0.386219	0.699871	MCI-Abpos vs. control
CSF_MDGA1_NPX	-0.0443845	0.116524	-0.380904	0.703803	MCI-Abpos vs. control
CSF_SCARA5_NPX	0.0251214	0.0670744	0.37453	0.708528	MCI-Abpos vs. control
CSF_IL_1alpha_NPX	-0.0223439	0.0600212	-0.372267	0.710209	MCI-Abpos vs. control
CSF_PLXNB1_NPX	0.0193387	0.052415	0.368953	0.712673	MCI-Abpos vs. control
CSF_Gal_3_NPX	0.0183332	0.0498778	0.367563	0.713707	MCI-Abpos vs. control
CSF_CPA1_NPX	-0.0358601	0.098804	-0.362942	0.717149	MCI-Abpos vs. control
CSF_GDF_15_NPX	-0.0293586	0.0815512	-0.360001	0.719343	MCI-Abpos vs. control
CSF_CNTN1_NPX	-0.0235683	0.065691	-0.358775	0.720258	MCI-Abpos vs. control
CSF_EPHB6_NPX	-0.0326357	0.0917669	-0.355636	0.722603	MCI-Abpos vs. control
CSF_Ep_CAM_NPX	-0.0418645	0.117841	-0.355262	0.722882	MCI-Abpos vs. control
CSF_NRTN_NPX	-0.0170815	0.0482409	-0.354087	0.723761	MCI-Abpos vs. control
CSF_ICAM_2_NPX	0.0122771	0.036221	0.338949	0.735113	MCI-Abpos vs. control
CSF_IL_10RB_NPX	-0.0144645	0.0434057	-0.333239	0.73941	MCI-Abpos vs. control
CSF_GM_CSF_R_alpha_NPX	-0.0504449	0.151881	-0.332134	0.740242	MCI-Abpos vs. control
CSF_IL2_RA_NPX	0.01243	0.0376769	0.329911	0.741918	MCI-Abpos vs. control
CSF_CLM_1_NPX	0.0485425	0.150437	0.322677	0.747381	MCI-Abpos vs. control
CSF_CD5_NPX	-0.0245264	0.0777792	-0.315334	0.752938	MCI-Abpos vs. control
CSF_TMPRSS5_NPX	-0.0302685	0.0976603	-0.309936	0.757031	MCI-Abpos vs. control
CSF_uPA_NPX	0.0136304	0.0443192	0.30755	0.758843	MCI-Abpos vs. control
CSF_CLEC1B_NPX	0.0383679	0.132637	0.289271	0.772766	MCI-Abpos vs. control
CSF_TNFB_NPX	-0.026666	0.0929735	-0.286813	0.774643	MCI-Abpos vs. control
CSF_IL_20_NPX	0.00924423	0.0334175	0.276628	0.782439	MCI-Abpos vs. control
CSF_CXCL5_NPX	-0.0248524	0.0902247	-0.27545	0.783342	MCI-Abpos vs. control
CSF_DNER_NPX	0.00562265	0.0211401	0.265971	0.790619	MCI-Abpos vs. control
CSF_gal_8_NPX	0.0183336	0.0691859	0.264991	0.791373	MCI-Abpos vs. control
CSF_SLAMF1_NPX	0.0263985	0.100972	0.261445	0.794101	MCI-Abpos vs. control
CSF_sFRP_3_NPX	-0.00784851	0.0311762	-0.251747	0.801575	MCI-Abpos vs. control
CSF_GFR_alpha_1_NPX	0.011696	0.046742	0.250225	0.802749	MCI-Abpos vs. control
CSF_IL13_NPX	-0.0150088	0.0619983	-0.242084	0.809039	MCI-Abpos vs. control
CSF_FGF_5_NPX	0.020839	0.0877698	0.237428	0.812643	MCI-Abpos vs. control
CSF_NMNAT1_NPX	-0.0236278	0.100549	-0.234987	0.814533	MCI-Abpos vs. control
CSF_TNFRSF10C_NPX	0.0116136	0.0514056	0.22592	0.821565	MCI-Abpos vs. control
CSF_LTBR_NPX	0.00948852	0.042559	0.22295	0.823872	MCI-Abpos vs. control
CSF_CHI3L1_NPX	0.0138237	0.0638895	0.216369	0.828989	MCI-Abpos vs. control
CSF_IL6_NPX	-0.0288673	0.1388	-0.207978	0.835523	MCI-Abpos vs. control
CSF_PD_L1_NPX	-0.0154211	0.0777907	-0.198238	0.843122	MCI-Abpos vs. control
CSF_CDH3_NPX	-0.00428674	0.0216358	-0.198131	0.843205	MCI-Abpos vs. control
CSF_SKR3_NPX	-0.0108916	0.0558979	-0.194848	0.845771	MCI-Abpos vs. control
CSF_CD40_NPX	0.0100063	0.0542914	0.184307	0.854017	MCI-Abpos vs. control
CSF_PCSK9_NPX	0.00736184	0.0399945	0.184072	0.854201	MCI-Abpos vs. control
CSF_TRAIL_NPX	-0.00960811	0.0529074	-0.181602	0.856135	MCI-Abpos vs. control
CSF_LAYN_NPX	0.0132036	0.0744093	0.177446	0.859393	MCI-Abpos vs. control
CSF_FGF_19_NPX	0.0145354	0.0832258	0.17465	0.861586	MCI-Abpos vs. control
CSF_UNC5C_NPX	0.0109466	0.0629713	0.173835	0.862225	MCI-Abpos vs. control
CSF_OPG_NPX_A	0.0124535	0.0716798	0.173738	0.862301	MCI-Abpos vs. control
CSF_CLEC10A_NPX	-0.0169788	0.0982501	-0.172812	0.863027	MCI-Abpos vs. control
CSF_CLM_6_NPX	-0.0115078	0.0679576	-0.169338	0.865755	MCI-Abpos vs. control
CSF_TFPI_NPX	0.0128759	0.0761891	0.168999	0.86602	MCI-Abpos vs. control
CSF_HGF_NPX	-0.00868451	0.0517593	-0.167787	0.866973	MCI-Abpos vs. control
CSF_OPG_NPX	-0.0119925	0.0758582	-0.158091	0.874594	MCI-Abpos vs. control
CSF_CRTAM_NPX	0.0107824	0.0725181	0.148686	0.881997	MCI-Abpos vs. control
CSF_TR_AP_NPX	0.00630549	0.0437945	0.143979	0.885707	MCI-Abpos vs. control
CSF_CD244_NPX	0.00886632	0.0627185	0.141367	0.887766	MCI-Abpos vs. control
CSF_CCL16_NPX	0.00854906	0.0611209	0.139871	0.888946	MCI-Abpos vs. control
CSF_FLRT2_NPX	0.0058358	0.045527	0.128183	0.898172	MCI-Abpos vs. control
CSF_ADAM23_NPX	-0.00426016	0.0344875	-0.123528	0.901851	MCI-Abpos vs. control
CSF_TNFRSF21_NPX	0.00305009	0.0249842	0.122081	0.902995	MCI-Abpos vs. control
CSF_uPA_NPX_A	-0.00585106	0.0512244	-0.114224	0.90921	MCI-Abpos vs. control
CSF_CASP_8_NPX	-0.00428549	0.0375612	-0.114094	0.909313	MCI-Abpos vs. control
CSF_SCF_NPX	0.00365954	0.0365586	0.100101	0.920396	MCI-Abpos vs. control
CSF_SIRT2_NPX	0.00686124	0.0717252	0.0956601	0.923916	MCI-Abpos vs. control
CSF_IL_10RA_NPX	0.00290064	0.0307424	0.094353	0.924952	MCI-Abpos vs. control
CSF_SCGB3A2_NPX	-0.00300474	0.0331844	-0.0905469	0.927971	MCI-Abpos vs. control
CSF_CTSC_NPX	0.00646635	0.071492	0.0904486	0.928049	MCI-Abpos vs. control
CSF_SPOCK1_NPX	0.00287258	0.0436005	0.065884	0.947556	MCI-Abpos vs. control
CSF_MCP_2_NPX	0.00729958	0.116232	0.0628016	0.950006	MCI-Abpos vs. control
CSF_CXCL6_NPX	0.00576448	0.103543	0.0556725	0.955675	MCI-Abpos vs. control
CSF_IL5_NPX	0.00317116	0.0598585	0.0529776	0.957819	MCI-Abpos vs. control
CSF_EPHB4_NPX	-0.0021536	0.0410076	-0.0525172	0.958185	MCI-Abpos vs. control
CSF_IGFBP_2_NPX	-0.00281104	0.0535278	-0.0525155	0.958186	MCI-Abpos vs. control
CSF_SELE_NPX	-0.00823996	0.159179	-0.0517653	0.958783	MCI-Abpos vs. control
CSF_TIMP4_NPX	0.00427944	0.0835256	0.051235	0.959205	MCI-Abpos vs. control
CSF_GDNFR_alpha_3_NPX	-0.00288495	0.0667015	-0.0432516	0.965557	MCI-Abpos vs. control
CSF_FGF_23_NPX	-0.00235711	0.0559572	-0.0421234	0.966455	MCI-Abpos vs. control
CSF_IL_17C_NPX	-0.00213985	0.0572124	-0.0374019	0.970213	MCI-Abpos vs. control
CSF_IL8_NPX	0.00240994	0.0687601	0.0350485	0.972087	MCI-Abpos vs. control
CSF_ADAM22_NPX	-0.00186884	0.0563066	-0.0331904	0.973566	MCI-Abpos vs. control
CSF_CD6_NPX	-0.000951237	0.0671659	-0.0141625	0.988719	MCI-Abpos vs. control
CSF_CXCL1_NPX	-0.00106688	0.0980305	-0.0108832	0.991331	MCI-Abpos vs. control
CSF_NRP2_NPX	-0.000534508	0.0562255	-0.0095065	0.992427	MCI-Abpos vs. control
CSF_CCL15_NPX	0.26692	0.0856139	3.11772	0.0021778	MCI-Abneg vs. control
CSF_CHIT1_NPX	0.804039	0.273335	2.94158	0.00377343	MCI-Abneg vs. control
CSF_ROBO2_NPX	-0.273143	0.0944747	-2.89118	0.00439699	MCI-Abneg vs. control
CSF_TNF_R2_NPX	0.136535	0.0479438	2.8478	0.00500763	MCI-Abneg vs. control
CSF_TLT_2_NPX	0.247238	0.100416	2.46213	0.0149213	MCI-Abneg vs. control
CSF_PDGF_R_alpha_NPX	-0.173629	0.071628	-2.42403	0.0165154	MCI-Abneg vs. control
CSF_EFNA4_NPX	-0.10105	0.0441919	-2.28662	0.0235894	MCI-Abneg vs. control
CSF_GDNF_NPX_A	0.148441	0.0649553	2.28529	0.0236697	MCI-Abneg vs. control
CSF_TNF_NPX	-0.131391	0.0584389	-2.24835	0.0259823	MCI-Abneg vs. control
CSF_PI3_NPX	0.143421	0.0656403	2.18495	0.0304141	MCI-Abneg vs. control
CSF_IL6_NPX	0.335461	0.154656	2.16908	0.031621	MCI-Abneg vs. control
CSF_CD200_NPX	-0.150034	0.069613	-2.15526	0.0327055	MCI-Abneg vs. control
CSF_PGLYRP1_NPX	0.183717	0.0862394	2.13031	0.0347447	MCI-Abneg vs. control
CSF_AXIN1_NPX	-0.0791055	0.0372462	-2.12385	0.0352904	MCI-Abneg vs. control
CSF_CCL3_NPX	0.177419	0.0851709	2.08309	0.0389064	MCI-Abneg vs. control
CSF_RETN_NPX	0.233224	0.113697	2.05128	0.0419454	MCI-Abneg vs. control
CSF_IL_17RA_NPX	0.146476	0.0729266	2.00853	0.0463459	MCI-Abneg vs. control
CSF_Beta_NGF_NPX	-0.0823383	0.0414511	-1.98639	0.0487757	MCI-Abneg vs. control
CSF_RGMB_NPX	-0.108651	0.0547337	-1.98509	0.0489226	MCI-Abneg vs. control
CSF_MMP_10_NPX	0.263219	0.133065	1.97813	0.0497098	MCI-Abneg vs. control
CSF_IGFBP_2_NPX	0.115676	0.0596426	1.93949	0.0542813	MCI-Abneg vs. control
CSF_Ep_CAM_NPX	-0.251928	0.131303	-1.91868	0.0568869	MCI-Abneg vs. control
CSF_IL_6RA_NPX	-0.149692	0.0786023	-1.90443	0.0587312	MCI-Abneg vs. control
CSF_Dkk_4_NPX	-0.120677	0.0634575	-1.9017	0.0590899	MCI-Abneg vs. control
CSF_IL_22RA1_NPX	-0.283143	0.150158	-1.88564	0.061239	MCI-Abneg vs. control
CSF_CPM_NPX	-0.17956	0.0958002	-1.87432	0.0627934	MCI-Abneg vs. control
CSF_KYNU_NPX	0.170845	0.0916489	1.86413	0.0642195	MCI-Abneg vs. control
CSF_EPHB6_NPX	-0.190596	0.10225	-1.86402	0.0642357	MCI-Abneg vs. control
CSF_CHI3L1_NPX	0.132449	0.0711881	1.86056	0.0647261	MCI-Abneg vs. control
CSF_CNTN5_NPX	-0.140224	0.0755538	-1.85595	0.0653848	MCI-Abneg vs. control
CSF_JAM_A_NPX	0.0795076	0.0433934	1.83225	0.0688585	MCI-Abneg vs. control
CSF_LIF_R_NPX	-0.100154	0.0549959	-1.82112	0.0705415	MCI-Abneg vs. control
CSF_SHPS_1_NPX	-0.229404	0.127102	-1.80488	0.07306	MCI-Abneg vs. control
CSF_CDH3_NPX	0.0423824	0.0241074	1.75806	0.0807362	MCI-Abneg vs. control
CSF_MCP_1_NPX_A	0.166188	0.0945965	1.7568	0.0809516	MCI-Abneg vs. control
CSF_PVR_NPX	-0.116807	0.0679264	-1.71961	0.0875251	MCI-Abneg vs. control
CSF_CCL16_NPX	0.116429	0.0681032	1.7096	0.0893677	MCI-Abneg vs. control
CSF_MCP_1_NPX	0.163166	0.0967685	1.68615	0.0938058	MCI-Abneg vs. control
CSF_LDLreceptor_NPX	-0.0803723	0.0491137	-1.63646	0.1038	MCI-Abneg vs. control
CSF_MATN3_NPX	-0.121815	0.0744903	-1.63531	0.104039	MCI-Abneg vs. control
CSF_PSP_D_NPX	0.140923	0.0868619	1.62238	0.106781	MCI-Abneg vs. control
CSF_GDF_8_NPX	-0.110811	0.068632	-1.61457	0.108463	MCI-Abneg vs. control
CSF_NAAA_NPX	-0.112993	0.0702113	-1.60932	0.109607	MCI-Abneg vs. control
CSF_N_CDase_NPX	-0.105425	0.0656479	-1.60592	0.110353	MCI-Abneg vs. control
CSF_LIF_NPX	-0.234677	0.147126	-1.59508	0.112759	MCI-Abneg vs. control
CSF_IL10_NPX	-0.121388	0.0762429	-1.59212	0.113422	MCI-Abneg vs. control
CSF_GDF_15_NPX	0.14089	0.0908674	1.5505	0.123088	MCI-Abneg vs. control
CSF_IL_18R1_NPX	-0.147495	0.0971998	-1.51744	0.131219	MCI-Abneg vs. control
CSF_MMP_1_NPX	0.35556	0.234658	1.51523	0.131778	MCI-Abneg vs. control
CSF_THY1_NPX	0.0314224	0.021113	1.4883	0.13873	MCI-Abneg vs. control
CSF_RARRES2_NPX	0.122073	0.0822661	1.48387	0.139899	MCI-Abneg vs. control
CSF_N2DL_2_NPX	-0.203944	0.137986	-1.478	0.141463	MCI-Abneg vs. control
CSF_PLC_NPX	-0.107194	0.0725297	-1.47793	0.141482	MCI-Abneg vs. control
CSF_IL5_NPX	-0.0977971	0.0666965	-1.4663	0.144619	MCI-Abneg vs. control
CSF_IL_1RT2_NPX	0.123104	0.0859967	1.4315	0.154327	MCI-Abneg vs. control
CSF_WFIKKN1_NPX	0.0812016	0.0570332	1.42376	0.156552	MCI-Abneg vs. control
CSF_IL_15RA_NPX	-0.0503532	0.0362145	-1.39041	0.166422	MCI-Abneg vs. control
CSF_NTRK2_NPX	-0.0617932	0.0447699	-1.38024	0.169527	MCI-Abneg vs. control
CSF_NCAN_NPX	0.0317608	0.0232498	1.36606	0.173923	MCI-Abneg vs. control
CSF_NBL1_NPX	0.0549604	0.0402928	1.36403	0.174562	MCI-Abneg vs. control
CSF_NTRK3_NPX	-0.0855111	0.0628258	-1.36108	0.175489	MCI-Abneg vs. control
CSF_TWEAK_NPX	-0.0929237	0.0682811	-1.3609	0.175547	MCI-Abneg vs. control
CSF_ITGB2_NPX	0.077985	0.058093	1.34242	0.181449	MCI-Abneg vs. control
CSF_SMOC2_NPX	0.157148	0.117355	1.33909	0.182529	MCI-Abneg vs. control
CSF_TNFB_NPX	-0.136231	0.103595	-1.31504	0.190465	MCI-Abneg vs. control
CSF_PLXNB3_NPX	-0.0899019	0.0688729	-1.30533	0.19374	MCI-Abneg vs. control
CSF_IL8_NPX	0.0971008	0.076615	1.26739	0.206943	MCI-Abneg vs. control
CSF_GCP5_NPX	-0.0914636	0.0722207	-1.26645	0.207278	MCI-Abneg vs. control
CSF_FABP4_NPX	0.138618	0.109984	1.26034	0.209465	MCI-Abneg vs. control
CSF_Beta_NGF_NPX_A	-0.0530046	0.0423334	-1.25207	0.212453	MCI-Abneg vs. control
CSF_SLAMF1_NPX	-0.140423	0.112506	-1.24814	0.213888	MCI-Abneg vs. control
CSF_IL_1RT1_NPX	-0.0697989	0.0574584	-1.21477	0.226324	MCI-Abneg vs. control
CSF_IL33_NPX	-0.0649126	0.0535282	-1.21268	0.227121	MCI-Abneg vs. control
CSF_AXL_NPX	-0.0800856	0.0664643	-1.20494	0.230086	MCI-Abneg vs. control
CSF_MSR1_NPX	0.0814269	0.0680347	1.19684	0.233219	MCI-Abneg vs. control
CSF_ALCAM_NPX	-0.0561384	0.0469225	-1.19641	0.233388	MCI-Abneg vs. control
CSF_MCP_3_NPX	0.112087	0.0943402	1.18812	0.236628	MCI-Abneg vs. control
CSF_TGF_alpha_NPX	-0.068843	0.0585504	-1.17579	0.241505	MCI-Abneg vs. control
CSF_BCAN_NPX	0.0249655	0.0214854	1.16198	0.247055	MCI-Abneg vs. control
CSF_FGF_21_NPX	0.153634	0.132386	1.1605	0.247651	MCI-Abneg vs. control
CSF_NEP_NPX	0.0864707	0.0753418	1.14771	0.252879	MCI-Abneg vs. control
CSF_IL18_NPX	0.101293	0.0884887	1.1447	0.254122	MCI-Abneg vs. control
CSF_PECAM_1_NPX	-0.0419422	0.0367272	-1.14199	0.255241	MCI-Abneg vs. control
CSF_TNFRSF10C_NPX	0.064891	0.057278	1.13291	0.259023	MCI-Abneg vs. control
CSF_SIGLEC1_NPX	0.105754	0.0937715	1.12778	0.261178	MCI-Abneg vs. control
CSF_SCGB3A2_NPX	-0.0416909	0.0369752	-1.12754	0.261281	MCI-Abneg vs. control
CSF_Nr_CAM_NPX	0.0274097	0.0243277	1.12668	0.261641	MCI-Abneg vs. control
CSF_IL_20RA_NPX	-0.0598771	0.053305	-1.12329	0.263072	MCI-Abneg vs. control
CSF_CASP_3_NPX	0.0611967	0.0552485	1.10766	0.269746	MCI-Abneg vs. control
CSF_CDH6_NPX	-0.0690093	0.0631608	-1.0926	0.276288	MCI-Abneg vs. control
CSF_PCSK9_NPX	-0.048664	0.0445633	-1.09202	0.276542	MCI-Abneg vs. control
CSF_ST1A1_NPX	-0.0604591	0.0560704	-1.07827	0.28261	MCI-Abneg vs. control
CSF_CD244_NPX	-0.0751116	0.0698833	-1.07482	0.28415	MCI-Abneg vs. control
CSF_VEGFA_NPX	-0.0692214	0.0646825	-1.07017	0.286227	MCI-Abneg vs. control
CSF_DRAXIN_NPX	-0.0690634	0.0649302	-1.06366	0.28916	MCI-Abneg vs. control
CSF_IL_10RA_NPX	-0.0362057	0.0342543	-1.05697	0.292192	MCI-Abneg vs. control
CSF_G_CSF_NPX	-0.12529	0.123094	-1.01784	0.310361	MCI-Abneg vs. control
CSF_GDNF_NPX	0.0588087	0.0578972	1.01574	0.311355	MCI-Abneg vs. control
CSF_CASP_8_NPX	-0.042158	0.0418521	-1.00731	0.315376	MCI-Abneg vs. control
CSF_MCP_2_NPX	0.129073	0.12951	0.996618	0.320523	MCI-Abneg vs. control
CSF_CXCL11_NPX	-0.172021	0.174089	-0.988126	0.324651	MCI-Abneg vs. control
CSF_Gal_4_NPX	0.0632724	0.0646033	0.9794	0.328929	MCI-Abneg vs. control
CSF_IL2_NPX	-0.0539853	0.0553235	-0.975812	0.330698	MCI-Abneg vs. control
CSF_CSTB_NPX	0.0681893	0.0705508	0.966527	0.335306	MCI-Abneg vs. control
CSF_IL_5R_alpha_NPX	0.0532088	0.0553942	0.960548	0.338295	MCI-Abneg vs. control
CSF_CXCL1_NPX	0.104334	0.109229	0.955185	0.340991	MCI-Abneg vs. control
CSF_LTBR_NPX	0.044967	0.0474208	0.948254	0.344495	MCI-Abneg vs. control
CSF_TRAIL_NPX	-0.0555745	0.0589514	-0.942718	0.347311	MCI-Abneg vs. control
CSF_ARTN_NPX	-0.0450086	0.0477461	-0.942666	0.347338	MCI-Abneg vs. control
CSF_LAYN_NPX	-0.0771047	0.0829096	-0.929984	0.353844	MCI-Abneg vs. control
CSF_GDNFR_alpha_3_NPX	0.0687746	0.0743213	0.925368	0.356232	MCI-Abneg vs. control
CSF_FLRT2_NPX	0.0468825	0.0507278	0.924197	0.356839	MCI-Abneg vs. control
CSF_IL2_RA_NPX	-0.0387264	0.0419809	-0.922475	0.357733	MCI-Abneg vs. control
CSF_DDR1_NPX	-0.0626518	0.0681282	-0.919616	0.359221	MCI-Abneg vs. control
CSF_FGF_23_NPX	0.0571857	0.0623496	0.917179	0.360493	MCI-Abneg vs. control
CSF_U_PAR_NPX	0.0515925	0.0562917	0.91652	0.360836	MCI-Abneg vs. control
CSF_CPB1_NPX	0.0837596	0.0915057	0.915348	0.361449	MCI-Abneg vs. control
CSF_TN_R_NPX	-0.0452026	0.0494765	-0.913619	0.362355	MCI-Abneg vs. control
CSF_CDH5_NPX	-0.0375655	0.0414725	-0.905794	0.366469	MCI-Abneg vs. control
CSF_SMPD1_NPX	-0.0734757	0.0813936	-0.902721	0.368093	MCI-Abneg vs. control
CSF_gal_8_NPX	-0.0688098	0.0770895	-0.892596	0.373475	MCI-Abneg vs. control
CSF_OPG_NPX_A	0.0699395	0.0798683	0.875686	0.382573	MCI-Abneg vs. control
CSF_CTSD_NPX	-0.0619905	0.0711181	-0.871656	0.384762	MCI-Abneg vs. control
CSF_ICAM_2_NPX	0.0351054	0.0403588	0.869833	0.385754	MCI-Abneg vs. control
CSF_MDGA1_NPX	-0.112101	0.129836	-0.863404	0.389267	MCI-Abneg vs. control
CSF_NRTN_NPX	-0.0463838	0.0537518	-0.862927	0.389528	MCI-Abneg vs. control
CSF_RSPO1_NPX	-0.0447306	0.0527784	-0.847517	0.398031	MCI-Abneg vs. control
CSF_4E_BP1_NPX	0.0594343	0.0709651	0.837514	0.40361	MCI-Abneg vs. control
CSF_NRP2_NPX	-0.0522899	0.0626485	-0.834655	0.405213	MCI-Abneg vs. control
CSF_GRN_NPX	0.0288787	0.0349479	0.826335	0.409901	MCI-Abneg vs. control
CSF_EDA2R_NPX	-0.0731275	0.0888263	-0.823264	0.411639	MCI-Abneg vs. control
CSF_RGMA_NPX	-0.0270716	0.0329641	-0.821245	0.412784	MCI-Abneg vs. control
CSF_PD_L1_NPX	-0.0708629	0.0866772	-0.817549	0.414886	MCI-Abneg vs. control
CSF_SCF_NPX	-0.0329673	0.040735	-0.809313	0.419592	MCI-Abneg vs. control
CSF_IFN_gamma_NPX	-0.0353051	0.0438972	-0.804268	0.42249	MCI-Abneg vs. control
CSF_IL_10RB_NPX	-0.0387479	0.0483642	-0.801169	0.424276	MCI-Abneg vs. control
CSF_NT_proBNP_NPX	-0.0612867	0.0767893	-0.798115	0.426041	MCI-Abneg vs. control
CSF_CCL4_NPX	0.086769	0.109243	0.794271	0.428268	MCI-Abneg vs. control
CSF_GFR_alpha_1_NPX	0.0406354	0.0520816	0.780225	0.436464	MCI-Abneg vs. control
CSF_uPA_NPX_A	-0.0440462	0.0570761	-0.771711	0.441476	MCI-Abneg vs. control
CSF_SPON1_NPX	-0.0365483	0.0473647	-0.771637	0.44152	MCI-Abneg vs. control
CSF_CDCP1_NPX	-0.0647549	0.0843413	-0.767772	0.443806	MCI-Abneg vs. control
CSF_CD6_NPX	-0.0571245	0.0748387	-0.763303	0.446458	MCI-Abneg vs. control
CSF_SIRT2_NPX	-0.0606679	0.0799188	-0.759119	0.44895	MCI-Abneg vs. control
CSF_OPG_NPX	0.0640373	0.084524	0.757623	0.449842	MCI-Abneg vs. control
CSF_CCL25_NPX	0.0792633	0.105154	0.753783	0.452138	MCI-Abneg vs. control
CSF_IL_2RB_NPX	-0.0459077	0.0623313	-0.736512	0.462547	MCI-Abneg vs. control
CSF_HAGH_NPX	-0.0303101	0.0413264	-0.733432	0.464417	MCI-Abneg vs. control
CSF_LXN_NPX	0.0296725	0.0409142	0.725238	0.469414	MCI-Abneg vs. control
CSF_Notch3_NPX	-0.0325672	0.0450775	-0.72247	0.471108	MCI-Abneg vs. control
CSF_IL7_NPX	0.0587453	0.0815285	0.720549	0.472286	MCI-Abneg vs. control
CSF_MMP_9_NPX	0.0506725	0.071239	0.711303	0.477979	MCI-Abneg vs. control
CSF_Siglec_9_NPX	0.0545986	0.076775	0.71115	0.478074	MCI-Abneg vs. control
CSF_ADAM23_NPX	-0.0270474	0.0384272	-0.703861	0.482589	MCI-Abneg vs. control
CSF_DLK_1_NPX	-0.031087	0.0442293	-0.70286	0.483211	MCI-Abneg vs. control
CSF_TSLP_NPX	-0.120096	0.174977	-0.686349	0.493532	MCI-Abneg vs. control
CSF_HGF_NPX	-0.0379498	0.0576721	-0.658027	0.51151	MCI-Abneg vs. control
CSF_sFRP_3_NPX	0.0227361	0.0347377	0.654508	0.513767	MCI-Abneg vs. control
CSF_SPOCK1_NPX	-0.0315391	0.0485813	-0.649203	0.51718	MCI-Abneg vs. control
CSF_CD93_NPX	-0.0332687	0.0531882	-0.625491	0.532581	MCI-Abneg vs. control
CSF_GZMA_NPX	-0.0682602	0.110181	-0.619527	0.536491	MCI-Abneg vs. control
CSF_CXCL5_NPX	0.0615388	0.100532	0.612134	0.541358	MCI-Abneg vs. control
CSF_CCL28_NPX	0.0349494	0.0575975	0.606786	0.544892	MCI-Abneg vs. control
CSF_ST2_NPX	-0.0761255	0.128547	-0.592199	0.554591	MCI-Abneg vs. control
CSF_STAMPB_NPX	-0.0223405	0.0388207	-0.575478	0.565814	MCI-Abneg vs. control
CSF_LAIR_2_NPX	0.170662	0.297367	0.57391	0.566871	MCI-Abneg vs. control
CSF_TNFRSF9_NPX	0.0434874	0.0765269	0.568263	0.57069	MCI-Abneg vs. control
CSF_CST5_NPX	-0.0106004	0.0187724	-0.564679	0.573119	MCI-Abneg vs. control
CSF_CCL19_NPX	-0.0786257	0.139328	-0.56432	0.573362	MCI-Abneg vs. control
CSF_PDGFsubunitA_NPX	0.0214164	0.0381551	0.561299	0.575415	MCI-Abneg vs. control
CSF_MCP_4_NPX	0.035199	0.0627808	0.560665	0.575846	MCI-Abneg vs. control
CSF_MMP_3_NPX	-0.0542537	0.0969853	-0.559402	0.576706	MCI-Abneg vs. control
CSF_OPN_NPX	0.0366211	0.0675379	0.542231	0.588449	MCI-Abneg vs. control
CSF_NT_3_NPX	-0.0281297	0.0518888	-0.542116	0.588527	MCI-Abneg vs. control
CSF_CLM_1_NPX	0.0906683	0.167622	0.540908	0.589358	MCI-Abneg vs. control
CSF_FAS_NPX	-0.0280433	0.0530273	-0.528846	0.597679	MCI-Abneg vs. control
CSF_KLK6_NPX	-0.024746	0.0467989	-0.528773	0.597729	MCI-Abneg vs. control
CSF_COL1A1_NPX	0.0285839	0.0540851	0.528498	0.597919	MCI-Abneg vs. control
CSF_TNFSF13B_NPX	0.0402386	0.0772546	0.520857	0.603219	MCI-Abneg vs. control
CSF_CLEC1B_NPX	0.0753045	0.147788	0.509543	0.611106	MCI-Abneg vs. control
CSF_CTSC_NPX	0.0395737	0.079659	0.496789	0.620051	MCI-Abneg vs. control
CSF_CD200R1_NPX	0.0294489	0.059482	0.495089	0.621247	MCI-Abneg vs. control
CSF_IL_18BP_NPX	-0.0236157	0.0477441	-0.494631	0.62157	MCI-Abneg vs. control
CSF_TR_AP_NPX	-0.0240303	0.0487975	-0.492449	0.623108	MCI-Abneg vs. control
CSF_CTSZ_NPX	0.0277282	0.0584499	0.474393	0.635896	MCI-Abneg vs. control
CSF_OSM_NPX	-0.0540089	0.115303	-0.468406	0.640161	MCI-Abneg vs. control
CSF_t_PA_NPX	-0.0293591	0.0639225	-0.459292	0.646676	MCI-Abneg vs. control
CSF_LAT_NPX	-0.0633625	0.140024	-0.452512	0.651541	MCI-Abneg vs. control
CSF_SKR3_NPX	-0.0279213	0.0622835	-0.448294	0.654575	MCI-Abneg vs. control
CSF_CPA2_NPX	-0.0521794	0.117199	-0.445219	0.656791	MCI-Abneg vs. control
CSF_CD40_NPX	0.0268318	0.0604935	0.443549	0.657996	MCI-Abneg vs. control
CSF_Gal_3_NPX	0.0245251	0.0555757	0.441292	0.659625	MCI-Abneg vs. control
CSF_MB_NPX	0.0749021	0.17048	0.43936	0.661021	MCI-Abneg vs. control
CSF_BMP_4_NPX	0.0315982	0.0723679	0.436633	0.662993	MCI-Abneg vs. control
CSF_TFPI_NPX	-0.0370435	0.0848926	-0.436357	0.663193	MCI-Abneg vs. control
CSF_PLXNB1_NPX	-0.0254391	0.0584027	-0.43558	0.663755	MCI-Abneg vs. control
CSF_UNC5C_NPX	-0.0301454	0.0701649	-0.429636	0.668065	MCI-Abneg vs. control
CSF_CADM3_NPX	0.0102509	0.0239752	0.427562	0.669571	MCI-Abneg vs. control
CSF_CCL11_NPX	0.0392675	0.094059	0.417478	0.676914	MCI-Abneg vs. control
CSF_SELE_NPX	0.0732056	0.177363	0.412743	0.680372	MCI-Abneg vs. control
CSF_CCL23_NPX	0.0345985	0.0839353	0.412204	0.680767	MCI-Abneg vs. control
CSF_IL_1alpha_NPX	0.0271014	0.0668778	0.405238	0.685869	MCI-Abneg vs. control
CSF_CXCL6_NPX	0.0462449	0.115371	0.400836	0.6891	MCI-Abneg vs. control
CSF_MANF_NPX	-0.0252893	0.0651315	-0.388282	0.698347	MCI-Abneg vs. control
CSF_EPHB4_NPX	0.0176002	0.0456922	0.38519	0.700632	MCI-Abneg vs. control
CSF_TNFSF14_NPX	-0.0276344	0.0734194	-0.376391	0.707148	MCI-Abneg vs. control
CSF_PAI_NPX	-0.0309108	0.08363	-0.369614	0.712181	MCI-Abneg vs. control
CSF_AZU1_NPX	-0.0201807	0.0581927	-0.346791	0.729225	MCI-Abneg vs. control
CSF_CXCL10_NPX	-0.0549882	0.161557	-0.340363	0.73405	MCI-Abneg vs. control
CSF_SELP_NPX	0.042731	0.126383	0.338107	0.735746	MCI-Abneg vs. control
CSF_IL4_NPX	-0.0264119	0.0807716	-0.326995	0.744119	MCI-Abneg vs. control
CSF_TIMP4_NPX	0.0298775	0.0930673	0.321031	0.748625	MCI-Abneg vs. control
CSF_MEPE_NPX	-0.0244999	0.0764303	-0.320552	0.748988	MCI-Abneg vs. control
CSF_TFF3_NPX	0.0256471	0.0803544	0.319175	0.750029	MCI-Abneg vs. control
CSF_CXCL9_NPX	0.0667879	0.21141	0.315917	0.752496	MCI-Abneg vs. control
CSF_TR_NPX	0.01575	0.0535231	0.294265	0.768955	MCI-Abneg vs. control
CSF_CRTAM_NPX	-0.0225082	0.0808023	-0.278559	0.780959	MCI-Abneg vs. control
CSF_CXCL16_NPX	-0.0158313	0.0586943	-0.269725	0.787735	MCI-Abneg vs. control
CSF_CSF_1_NPX	-0.00891576	0.0359917	-0.247717	0.804685	MCI-Abneg vs. control
CSF_ADA_NPX	0.0260692	0.108786	0.239638	0.810932	MCI-Abneg vs. control
CSF_DNER_NPX	-0.00547455	0.0235551	-0.232415	0.816526	MCI-Abneg vs. control
CSF_FcRL2_NPX	-0.0167244	0.0733309	-0.228068	0.819898	MCI-Abneg vs. control
CSF_SCARF2_NPX	0.0142901	0.0640398	0.223144	0.823721	MCI-Abneg vs. control
CSF_JAM_B_NPX	-0.00903444	0.0409809	-0.220455	0.825811	MCI-Abneg vs. control
CSF_CLEC10A_NPX	-0.0240728	0.109474	-0.219895	0.826246	MCI-Abneg vs. control
CSF_SCARB2_NPX	-0.0123483	0.0563359	-0.219191	0.826793	MCI-Abneg vs. control
CSF_NMNAT1_NPX	0.0242953	0.112036	0.216854	0.828611	MCI-Abneg vs. control
CSF_TNFRSF14_NPX	0.011207	0.0517558	0.216536	0.828858	MCI-Abneg vs. control
CSF_PON3_NPX	0.012493	0.0583823	0.213987	0.830842	MCI-Abneg vs. control
CSF_IGFBP_1_NPX	0.0150618	0.0755729	0.199301	0.842292	MCI-Abneg vs. control
CSF_CX3CL1_NPX	-0.0128165	0.0644921	-0.19873	0.842738	MCI-Abneg vs. control
CSF_AP_N_NPX	0.00780562	0.0394151	0.198036	0.843279	MCI-Abneg vs. control
CSF_TMPRSS5_NPX	-0.0213765	0.108817	-0.196445	0.844523	MCI-Abneg vs. control
CSF_IL_17C_NPX	-0.0125094	0.0637482	-0.196231	0.84469	MCI-Abneg vs. control
CSF_vWF_NPX	0.0143233	0.0749111	0.191204	0.848619	MCI-Abneg vs. control
CSF_CCL20_NPX	-0.0138082	0.0757868	-0.182198	0.855669	MCI-Abneg vs. control
CSF_MMP_2_NPX	0.00804543	0.0469897	0.171217	0.864279	MCI-Abneg vs. control
CSF_IL_17A_NPX	0.00730851	0.0434748	0.168109	0.86672	MCI-Abneg vs. control
CSF_CCL24_NPX	0.0130594	0.0781352	0.167139	0.867481	MCI-Abneg vs. control
CSF_IGFBP_7_NPX	-0.0184773	0.11296	-0.163573	0.870283	MCI-Abneg vs. control
CSF_EGFR_NPX	-0.00635651	0.0426128	-0.149169	0.881617	MCI-Abneg vs. control
CSF_MPO_NPX	0.00597775	0.0402905	0.148366	0.882249	MCI-Abneg vs. control
CSF_IL12_NPX	-0.0208308	0.142329	-0.146356	0.883833	MCI-Abneg vs. control
CSF_EN_RAGE_NPX	-0.00665689	0.0461616	-0.144208	0.885526	MCI-Abneg vs. control
CSF_IL_24_NPX	-0.0148448	0.103825	-0.142978	0.886496	MCI-Abneg vs. control
CSF_TNFRSF12A_NPX	0.00740084	0.0551965	0.134082	0.893514	MCI-Abneg vs. control
CSF_CD5_NPX	0.0109297	0.0866644	0.126115	0.899806	MCI-Abneg vs. control
CSF_Alpha_2_MRAP_NPX	0.00630158	0.0534768	0.117838	0.906351	MCI-Abneg vs. control
CSF_FGF_19_NPX	-0.0108526	0.0927332	-0.11703	0.90699	MCI-Abneg vs. control
CSF_LAPTGF_beta_1_NPX	0.0123868	0.10708	0.115678	0.908059	MCI-Abneg vs. control
CSF_EZR_NPX	-0.00741178	0.0655985	-0.112987	0.910189	MCI-Abneg vs. control
CSF_BLMhydrolase_NPX	-0.00603771	0.054092	-0.111619	0.911272	MCI-Abneg vs. control
CSF_FGF_5_NPX	-0.0107879	0.0977963	-0.11031	0.912308	MCI-Abneg vs. control
CSF_IL13_NPX	-0.00753627	0.0690808	-0.109094	0.913271	MCI-Abneg vs. control
CSF_SCARA5_NPX	0.00776498	0.0747367	0.103898	0.917387	MCI-Abneg vs. control
CSF_CPA1_NPX	0.0109072	0.110091	0.0990745	0.921209	MCI-Abneg vs. control
CSF_ADAM22_NPX	-0.00615704	0.0627389	-0.0981376	0.921951	MCI-Abneg vs. control
CSF_CD163_NPX	-0.0064041	0.0682481	-0.0938355	0.925363	MCI-Abneg vs. control
CSF_GM_CSF_R_alpha_NPX	-0.0152781	0.169231	-0.0902797	0.928183	MCI-Abneg vs. control
CSF_CD38_NPX	0.00749435	0.0878438	0.0853145	0.932123	MCI-Abneg vs. control
CSF_CLM_6_NPX	0.00598058	0.0757209	0.0789819	0.93715	MCI-Abneg vs. control
CSF_Flt3L_NPX	0.00356926	0.0460657	0.0774819	0.938341	MCI-Abneg vs. control
CSF_PRTN3_NPX	0.00355511	0.0469245	0.0757624	0.939707	MCI-Abneg vs. control
CSF_TNFRSF21_NPX	0.00179808	0.0278383	0.0645903	0.948585	MCI-Abneg vs. control
CSF_IL_12B_NPX	-0.00737534	0.120641	-0.0611345	0.951332	MCI-Abneg vs. control
CSF_uPA_NPX	0.00269294	0.049382	0.0545328	0.956582	MCI-Abneg vs. control
CSF_PRTG_NPX	-0.0021831	0.0413516	-0.0527936	0.957965	MCI-Abneg vs. control
CSF_VWC2_NPX	-0.00432729	0.0830901	-0.0520795	0.958533	MCI-Abneg vs. control
CSF_TNF_R1_NPX	0.00231844	0.0462165	0.0501649	0.960056	MCI-Abneg vs. control
CSF_CTSS_NPX	0.00162796	0.0464199	0.0350704	0.972069	MCI-Abneg vs. control
CSF_IL_20_NPX	-0.000911109	0.037235	-0.0244691	0.98051	MCI-Abneg vs. control
CSF_CNTN1_NPX	-0.0017808	0.0731954	-0.0243295	0.980622	MCI-Abneg vs. control
CSF_TRANCE_NPX	0.00102947	0.0873301	0.0117883	0.99061	MCI-Abneg vs. control
CSF_CHIT1_NPX	1.28477	0.296357	4.33522	2.62857e-05	Cognitively normal Abpos vs. control
CSF_ITGB2_NPX	0.23843	0.0629859	3.78545	0.000219841	Cognitively normal Abpos vs. control
CSF_SMOC2_NPX	0.450156	0.127239	3.53787	0.00053433	Cognitively normal Abpos vs. control
CSF_N_CDase_NPX	-0.232042	0.0711772	-3.26006	0.00137296	Cognitively normal Abpos vs. control
CSF_t_PA_NPX	-0.203534	0.0693065	-2.93672	0.00382986	Cognitively normal Abpos vs. control
CSF_EFNA4_NPX	-0.136586	0.047914	-2.85066	0.00496523	Cognitively normal Abpos vs. control
CSF_IL_1RT1_NPX	-0.176162	0.0622979	-2.82774	0.00531548	Cognitively normal Abpos vs. control
CSF_LDLreceptor_NPX	-0.144603	0.0532503	-2.71553	0.0073783	Cognitively normal Abpos vs. control
CSF_CTSD_NPX	-0.204409	0.0771081	-2.65094	0.0088713	Cognitively normal Abpos vs. control
CSF_CSTB_NPX	0.185847	0.0764931	2.4296	0.0162735	Cognitively normal Abpos vs. control
CSF_BLMhydrolase_NPX	0.141653	0.058648	2.41531	0.0169008	Cognitively normal Abpos vs. control
CSF_LAYN_NPX	0.210238	0.0898928	2.33876	0.0206413	Cognitively normal Abpos vs. control
CSF_DNER_NPX	0.0572681	0.025539	2.24238	0.0263745	Cognitively normal Abpos vs. control
CSF_STAMPB_NPX	0.0922468	0.0420905	2.19163	0.0299178	Cognitively normal Abpos vs. control
CSF_CTSZ_NPX	-0.138847	0.0633729	-2.19095	0.0299685	Cognitively normal Abpos vs. control
CSF_WFIKKN1_NPX	0.130535	0.0618369	2.11096	0.0364013	Cognitively normal Abpos vs. control
CSF_IL13_NPX	0.156879	0.0748992	2.09453	0.037861	Cognitively normal Abpos vs. control
CSF_MPO_NPX	0.0891874	0.0436841	2.04164	0.0429046	Cognitively normal Abpos vs. control
CSF_N2DL_2_NPX	-0.302366	0.149609	-2.02104	0.0450191	Cognitively normal Abpos vs. control
CSF_MMP_2_NPX	-0.102963	0.0509474	-2.02096	0.0450277	Cognitively normal Abpos vs. control
CSF_CCL3_NPX	0.177243	0.0923445	1.91937	0.0567988	Cognitively normal Abpos vs. control
CSF_HAGH_NPX	0.0846762	0.0448071	1.88979	0.0606772	Cognitively normal Abpos vs. control
CSF_LAT_NPX	-0.283798	0.151818	-1.86934	0.0634874	Cognitively normal Abpos vs. control
CSF_KYNU_NPX	0.178	0.0993681	1.79132	0.0752187	Cognitively normal Abpos vs. control
CSF_LAIR_2_NPX	0.575672	0.322413	1.78551	0.0761592	Cognitively normal Abpos vs. control
CSF_CCL16_NPX	-0.130922	0.0738393	-1.77307	0.0782063	Cognitively normal Abpos vs. control
CSF_NMNAT1_NPX	-0.200927	0.121472	-1.6541	0.100157	Cognitively normal Abpos vs. control
CSF_CX3CL1_NPX	0.115293	0.0699241	1.64882	0.101236	Cognitively normal Abpos vs. control
CSF_HGF_NPX	0.100709	0.0625296	1.61058	0.109333	Cognitively normal Abpos vs. control
CSF_CDH3_NPX	-0.0416756	0.0261379	-1.59445	0.112899	Cognitively normal Abpos vs. control
CSF_TNF_NPX	-0.100758	0.063361	-1.59023	0.113847	Cognitively normal Abpos vs. control
CSF_MDGA1_NPX	-0.22235	0.140771	-1.57952	0.116283	Cognitively normal Abpos vs. control
CSF_CLEC1B_NPX	-0.250554	0.160236	-1.56365	0.119965	Cognitively normal Abpos vs. control
CSF_Gal_3_NPX	0.0930672	0.0602566	1.54451	0.12453	Cognitively normal Abpos vs. control
CSF_IL_20RA_NPX	0.0888711	0.0577946	1.5377	0.126187	Cognitively normal Abpos vs. control
CSF_TNFRSF10C_NPX	0.0951377	0.0621023	1.53195	0.127599	Cognitively normal Abpos vs. control
CSF_GZMA_NPX	-0.182794	0.119461	-1.53016	0.128043	Cognitively normal Abpos vs. control
CSF_Siglec_9_NPX	0.126681	0.0832415	1.52185	0.130112	Cognitively normal Abpos vs. control
CSF_CST5_NPX	0.0307651	0.0203536	1.51153	0.132715	Cognitively normal Abpos vs. control
CSF_GDNFR_alpha_3_NPX	-0.120583	0.0805811	-1.49642	0.136603	Cognitively normal Abpos vs. control
CSF_IL_10RA_NPX	0.0554043	0.0371394	1.49179	0.137813	Cognitively normal Abpos vs. control
CSF_ST1A1_NPX	-0.0890693	0.0607931	-1.46512	0.144939	Cognitively normal Abpos vs. control
CSF_TNF_R1_NPX	-0.0726665	0.0501091	-1.45017	0.149059	Cognitively normal Abpos vs. control
CSF_ADAM22_NPX	-0.0984956	0.0680232	-1.44797	0.149671	Cognitively normal Abpos vs. control
CSF_OPN_NPX	0.105797	0.0732264	1.44479	0.150561	Cognitively normal Abpos vs. control
CSF_RARRES2_NPX	-0.128735	0.0891951	-1.4433	0.15098	Cognitively normal Abpos vs. control
CSF_CDCP1_NPX	-0.131088	0.0914451	-1.43352	0.153751	Cognitively normal Abpos vs. control
CSF_Alpha_2_MRAP_NPX	-0.0826457	0.0579809	-1.42539	0.15608	Cognitively normal Abpos vs. control
CSF_CHI3L1_NPX	0.107121	0.077184	1.38786	0.167196	Cognitively normal Abpos vs. control
CSF_NEP_NPX	0.109533	0.0816875	1.34088	0.181948	Cognitively normal Abpos vs. control
CSF_TFF3_NPX	-0.114679	0.0871224	-1.3163	0.190042	Cognitively normal Abpos vs. control
CSF_TNF_R2_NPX	0.068075	0.0519819	1.30959	0.192298	Cognitively normal Abpos vs. control
CSF_MEPE_NPX	-0.107494	0.0828677	-1.29718	0.196523	Cognitively normal Abpos vs. control
CSF_TNFRSF9_NPX	0.106919	0.0829725	1.28861	0.19948	Cognitively normal Abpos vs. control
CSF_CPA1_NPX	-0.153188	0.119364	-1.28337	0.201302	Cognitively normal Abpos vs. control
CSF_EZR_NPX	0.0908865	0.0711236	1.27787	0.203232	Cognitively normal Abpos vs. control
CSF_CCL11_NPX	-0.129142	0.101981	-1.26633	0.207318	Cognitively normal Abpos vs. control
CSF_CCL15_NPX	-0.116748	0.0928248	-1.25772	0.210408	Cognitively normal Abpos vs. control
CSF_PDGFsubunitA_NPX	-0.0517133	0.0413687	-1.25006	0.213187	Cognitively normal Abpos vs. control
CSF_MMP_9_NPX	0.0953255	0.0772392	1.23416	0.219036	Cognitively normal Abpos vs. control
CSF_GCP5_NPX	0.0952127	0.0783036	1.21594	0.225879	Cognitively normal Abpos vs. control
CSF_CD93_NPX	-0.0687948	0.057668	-1.19294	0.234738	Cognitively normal Abpos vs. control
CSF_FGF_19_NPX	-0.119233	0.100544	-1.18588	0.237508	Cognitively normal Abpos vs. control
CSF_IL_10RB_NPX	0.0616072	0.0524378	1.17486	0.241875	Cognitively normal Abpos vs. control
CSF_TNFRSF21_NPX	0.0354129	0.030183	1.17327	0.24251	Cognitively normal Abpos vs. control
CSF_FGF_21_NPX	-0.167446	0.143536	-1.16658	0.245196	Cognitively normal Abpos vs. control
CSF_SPON1_NPX	0.0594866	0.051354	1.15836	0.248521	Cognitively normal Abpos vs. control
CSF_IGFBP_7_NPX	-0.139707	0.122475	-1.1407	0.255777	Cognitively normal Abpos vs. control
CSF_CASP_3_NPX	0.0682198	0.0599019	1.13886	0.256542	Cognitively normal Abpos vs. control
CSF_AZU1_NPX	0.0712372	0.063094	1.12906	0.260638	Cognitively normal Abpos vs. control
CSF_CPM_NPX	-0.115727	0.103869	-1.11417	0.266955	Cognitively normal Abpos vs. control
CSF_sFRP_3_NPX	-0.0416532	0.0376635	-1.10593	0.270492	Cognitively normal Abpos vs. control
CSF_TFPI_NPX	0.100445	0.0920428	1.09128	0.276863	Cognitively normal Abpos vs. control
CSF_LXN_NPX	-0.0482967	0.0443602	-1.08874	0.27798	Cognitively normal Abpos vs. control
CSF_IL_17RA_NPX	0.0857515	0.079069	1.08451	0.279843	Cognitively normal Abpos vs. control
CSF_IL_17C_NPX	-0.0745479	0.0691175	-1.07857	0.282478	Cognitively normal Abpos vs. control
CSF_MMP_3_NPX	-0.112011	0.105154	-1.06521	0.288459	Cognitively normal Abpos vs. control
CSF_EGFR_NPX	-0.0489736	0.046202	-1.05999	0.29082	Cognitively normal Abpos vs. control
CSF_PVR_NPX	-0.0775725	0.0736476	-1.05329	0.293867	Cognitively normal Abpos vs. control
CSF_PRTN3_NPX	0.0530933	0.0508768	1.04357	0.298332	Cognitively normal Abpos vs. control
CSF_EPHB6_NPX	0.114906	0.110862	1.03648	0.301614	Cognitively normal Abpos vs. control
CSF_PLC_NPX	-0.0814383	0.0786386	-1.0356	0.302022	Cognitively normal Abpos vs. control
CSF_Flt3L_NPX	-0.0517186	0.0499457	-1.0355	0.302071	Cognitively normal Abpos vs. control
CSF_PRTG_NPX	-0.0463457	0.0448345	-1.03371	0.302904	Cognitively normal Abpos vs. control
CSF_IL5_NPX	-0.0744354	0.0723141	-1.02933	0.304947	Cognitively normal Abpos vs. control
CSF_IL_22RA1_NPX	0.166043	0.162805	1.01989	0.309391	Cognitively normal Abpos vs. control
CSF_CCL28_NPX	-0.0636673	0.0624488	-1.01951	0.309569	Cognitively normal Abpos vs. control
CSF_IL_17A_NPX	0.0479771	0.0471366	1.01783	0.310364	Cognitively normal Abpos vs. control
CSF_Gal_4_NPX	0.0706553	0.0700446	1.00872	0.314702	Cognitively normal Abpos vs. control
CSF_IL7_NPX	-0.0890127	0.0883954	-1.00698	0.315533	Cognitively normal Abpos vs. control
CSF_LAPTGF_beta_1_NPX	0.116852	0.116099	1.00648	0.315772	Cognitively normal Abpos vs. control
CSF_IGFBP_1_NPX	0.0820403	0.0819382	1.00125	0.318289	Cognitively normal Abpos vs. control
CSF_TNFB_NPX	0.111488	0.11232	0.992597	0.322474	Cognitively normal Abpos vs. control
CSF_AXIN1_NPX	-0.039924	0.0403834	-0.988625	0.324407	Cognitively normal Abpos vs. control
CSF_CD200_NPX	-0.0745507	0.0754762	-0.987738	0.324841	Cognitively normal Abpos vs. control
CSF_CD40_NPX	0.0646444	0.0655886	0.985603	0.325884	Cognitively normal Abpos vs. control
CSF_PLXNB3_NPX	0.073426	0.0746738	0.98329	0.327017	Cognitively normal Abpos vs. control
CSF_SELE_NPX	-0.184995	0.192302	-0.962004	0.337566	Cognitively normal Abpos vs. control
CSF_CXCL9_NPX	0.217576	0.229216	0.949219	0.344006	Cognitively normal Abpos vs. control
CSF_FGF_5_NPX	-0.0993	0.106033	-0.936498	0.350493	Cognitively normal Abpos vs. control
CSF_CD6_NPX	0.0759195	0.0811421	0.935637	0.350934	Cognitively normal Abpos vs. control
CSF_CD163_NPX	-0.0682673	0.0739964	-0.922577	0.35768	Cognitively normal Abpos vs. control
CSF_IL33_NPX	-0.0532455	0.0580367	-0.917446	0.360353	Cognitively normal Abpos vs. control
CSF_EPHB4_NPX	0.045435	0.0495407	0.917125	0.360521	Cognitively normal Abpos vs. control
CSF_MANF_NPX	-0.0641318	0.0706173	-0.908161	0.365222	Cognitively normal Abpos vs. control
CSF_BCAN_NPX	0.0211327	0.0232951	0.907174	0.365742	Cognitively normal Abpos vs. control
CSF_SKR3_NPX	-0.0612519	0.0675294	-0.907041	0.365811	Cognitively normal Abpos vs. control
CSF_MCP_3_NPX	0.092582	0.102286	0.905127	0.366821	Cognitively normal Abpos vs. control
CSF_uPA_NPX_A	0.0546963	0.0618834	0.88386	0.378158	Cognitively normal Abpos vs. control
CSF_IL8_NPX	-0.0732859	0.083068	-0.88224	0.379031	Cognitively normal Abpos vs. control
CSF_CD5_NPX	0.0820511	0.0939639	0.873219	0.383912	Cognitively normal Abpos vs. control
CSF_G_CSF_NPX	-0.116506	0.133462	-0.872959	0.384053	Cognitively normal Abpos vs. control
CSF_TNFSF13B_NPX	0.0729309	0.0837615	0.870698	0.385283	Cognitively normal Abpos vs. control
CSF_PAI_NPX	-0.0788724	0.0906738	-0.869847	0.385746	Cognitively normal Abpos vs. control
CSF_CPB1_NPX	-0.0860282	0.0992129	-0.867107	0.387241	Cognitively normal Abpos vs. control
CSF_FAS_NPX	-0.0496736	0.0574937	-0.863985	0.388949	Cognitively normal Abpos vs. control
CSF_SELP_NPX	-0.117877	0.137028	-0.86024	0.391003	Cognitively normal Abpos vs. control
CSF_uPA_NPX	0.0459102	0.0535413	0.857473	0.392525	Cognitively normal Abpos vs. control
CSF_Notch3_NPX	-0.0418609	0.0488743	-0.856501	0.39306	Cognitively normal Abpos vs. control
CSF_ADAM23_NPX	0.0353187	0.0416638	0.847707	0.397925	Cognitively normal Abpos vs. control
CSF_AXL_NPX	-0.0610383	0.0720624	-0.84702	0.398307	Cognitively normal Abpos vs. control
CSF_IL18_NPX	-0.0790045	0.0959418	-0.823464	0.411526	Cognitively normal Abpos vs. control
CSF_COL1A1_NPX	-0.0482476	0.0586405	-0.822769	0.41192	Cognitively normal Abpos vs. control
CSF_ALCAM_NPX	-0.0415628	0.0508746	-0.816965	0.415219	Cognitively normal Abpos vs. control
CSF_GRN_NPX	0.0306224	0.0378915	0.808161	0.420253	Cognitively normal Abpos vs. control
CSF_SMPD1_NPX	-0.0693063	0.0882491	-0.785349	0.433463	Cognitively normal Abpos vs. control
CSF_DDR1_NPX	-0.0563564	0.0738664	-0.762951	0.446668	Cognitively normal Abpos vs. control
CSF_TNFRSF14_NPX	0.0427745	0.056115	0.762265	0.447076	Cognitively normal Abpos vs. control
CSF_CNTN5_NPX	0.0592663	0.0819174	0.723489	0.470484	Cognitively normal Abpos vs. control
CSF_SIRT2_NPX	0.0626181	0.0866501	0.722655	0.470995	Cognitively normal Abpos vs. control
CSF_IL2_RA_NPX	-0.0324254	0.0455169	-0.712382	0.477313	Cognitively normal Abpos vs. control
CSF_IL10_NPX	-0.0577851	0.0826646	-0.699032	0.485594	Cognitively normal Abpos vs. control
CSF_TRAIL_NPX	-0.0443076	0.0639167	-0.693209	0.489229	Cognitively normal Abpos vs. control
CSF_CXCL6_NPX	0.0865029	0.125088	0.691535	0.490277	Cognitively normal Abpos vs. control
CSF_SIGLEC1_NPX	0.0697111	0.10167	0.685664	0.493963	Cognitively normal Abpos vs. control
CSF_MATN3_NPX	-0.0553749	0.0807644	-0.685635	0.493981	Cognitively normal Abpos vs. control
CSF_PSP_D_NPX	-0.0643708	0.094178	-0.683501	0.495324	Cognitively normal Abpos vs. control
CSF_THY1_NPX	0.0151969	0.0228913	0.663871	0.507772	Cognitively normal Abpos vs. control
CSF_TIMP4_NPX	-0.0669683	0.100906	-0.66367	0.5079	Cognitively normal Abpos vs. control
CSF_SCARB2_NPX	0.0404112	0.0610809	0.661602	0.509222	Cognitively normal Abpos vs. control
CSF_DLK_1_NPX	-0.0316776	0.0479545	-0.660575	0.509878	Cognitively normal Abpos vs. control
CSF_NAAA_NPX	-0.0490384	0.076125	-0.644182	0.520422	Cognitively normal Abpos vs. control
CSF_GM_CSF_R_alpha_NPX	0.116285	0.183485	0.633756	0.527186	Cognitively normal Abpos vs. control
CSF_IL_5R_alpha_NPX	0.0380207	0.0600599	0.633046	0.527649	Cognitively normal Abpos vs. control
CSF_PI3_NPX	0.0447719	0.0711689	0.629093	0.530226	Cognitively normal Abpos vs. control
CSF_IL6_NPX	-0.10322	0.167682	-0.615572	0.539092	Cognitively normal Abpos vs. control
CSF_PD_L1_NPX	-0.0565317	0.0939777	-0.601543	0.548368	Cognitively normal Abpos vs. control
CSF_FcRL2_NPX	-0.047301	0.0795073	-0.594927	0.552771	Cognitively normal Abpos vs. control
CSF_NCAN_NPX	0.0145406	0.0252081	0.576824	0.564906	Cognitively normal Abpos vs. control
CSF_KLK6_NPX	-0.0292677	0.0507406	-0.57681	0.564915	Cognitively normal Abpos vs. control
CSF_MMP_10_NPX	0.0812057	0.144272	0.562864	0.574351	Cognitively normal Abpos vs. control
CSF_TLT_2_NPX	0.0612071	0.108874	0.562183	0.574814	Cognitively normal Abpos vs. control
CSF_IL_6RA_NPX	-0.0472784	0.0852227	-0.554763	0.579867	Cognitively normal Abpos vs. control
CSF_PCSK9_NPX	0.0264718	0.0483167	0.547881	0.584572	Cognitively normal Abpos vs. control
CSF_ARTN_NPX	0.0280264	0.0517676	0.541389	0.589027	Cognitively normal Abpos vs. control
CSF_CCL25_NPX	0.0609366	0.114011	0.534481	0.593784	Cognitively normal Abpos vs. control
CSF_GDF_8_NPX	-0.0396543	0.0744126	-0.532898	0.594877	Cognitively normal Abpos vs. control
CSF_PGLYRP1_NPX	-0.0495528	0.093503	-0.529959	0.596908	Cognitively normal Abpos vs. control
CSF_PECAM_1_NPX	-0.0209153	0.0398206	-0.525239	0.600177	Cognitively normal Abpos vs. control
CSF_SLAMF1_NPX	-0.0634564	0.121982	-0.52021	0.603669	Cognitively normal Abpos vs. control
CSF_CCL24_NPX	0.0438731	0.0847162	0.517883	0.605288	Cognitively normal Abpos vs. control
CSF_IL2_NPX	-0.0307058	0.0599832	-0.511907	0.609454	Cognitively normal Abpos vs. control
CSF_TRANCE_NPX	0.0481857	0.0946856	0.508902	0.611554	Cognitively normal Abpos vs. control
CSF_CXCL16_NPX	-0.0321449	0.0636379	-0.505121	0.614201	Cognitively normal Abpos vs. control
CSF_GDNF_NPX_A	0.0354144	0.0704262	0.502858	0.615787	Cognitively normal Abpos vs. control
CSF_OSM_NPX	-0.0615736	0.125015	-0.492529	0.623051	Cognitively normal Abpos vs. control
CSF_SHPS_1_NPX	-0.0667557	0.137807	-0.484413	0.628785	Cognitively normal Abpos vs. control
CSF_RSPO1_NPX	0.0276481	0.0572238	0.483157	0.629675	Cognitively normal Abpos vs. control
CSF_CD200R1_NPX	0.030864	0.064492	0.478571	0.632927	Cognitively normal Abpos vs. control
CSF_CLEC10A_NPX	-0.0560317	0.118695	-0.472066	0.637552	Cognitively normal Abpos vs. control
CSF_CCL23_NPX	-0.0418174	0.0910049	-0.459507	0.646523	Cognitively normal Abpos vs. control
CSF_NT_proBNP_NPX	-0.0381122	0.083257	-0.457766	0.64777	Cognitively normal Abpos vs. control
CSF_TMPRSS5_NPX	-0.0539204	0.117982	-0.457023	0.648303	Cognitively normal Abpos vs. control
CSF_IL_15RA_NPX	0.017923	0.0392648	0.456466	0.648702	Cognitively normal Abpos vs. control
CSF_TR_AP_NPX	-0.024082	0.0529075	-0.455171	0.649631	Cognitively normal Abpos vs. control
CSF_MSR1_NPX	-0.0334185	0.0737651	-0.45304	0.651162	Cognitively normal Abpos vs. control
CSF_EDA2R_NPX	-0.043457	0.0963078	-0.45123	0.652463	Cognitively normal Abpos vs. control
CSF_SCARA5_NPX	0.0363038	0.0810316	0.448021	0.654772	Cognitively normal Abpos vs. control
CSF_NBL1_NPX	0.0194267	0.0436865	0.444683	0.657177	Cognitively normal Abpos vs. control
CSF_IL_12B_NPX	0.0543136	0.130802	0.415234	0.678552	Cognitively normal Abpos vs. control
CSF_SPOCK1_NPX	-0.0218606	0.0526731	-0.415024	0.678706	Cognitively normal Abpos vs. control
CSF_CTSC_NPX	-0.035281	0.0863684	-0.408495	0.683481	Cognitively normal Abpos vs. control
CSF_AP_N_NPX	0.0173698	0.0427349	0.406456	0.684976	Cognitively normal Abpos vs. control
CSF_IL_1alpha_NPX	0.029218	0.0725106	0.402948	0.687549	Cognitively normal Abpos vs. control
CSF_VWC2_NPX	-0.0346478	0.0900885	-0.384597	0.70107	Cognitively normal Abpos vs. control
CSF_CDH6_NPX	0.026028	0.0684807	0.380078	0.704415	Cognitively normal Abpos vs. control
CSF_CLM_6_NPX	0.0299174	0.0820986	0.364408	0.716056	Cognitively normal Abpos vs. control
CSF_MB_NPX	-0.0665084	0.184839	-0.359818	0.719479	Cognitively normal Abpos vs. control
CSF_RETN_NPX	0.043921	0.123273	0.35629	0.722114	Cognitively normal Abpos vs. control
CSF_CCL20_NPX	-0.0291207	0.0821701	-0.354395	0.723531	Cognitively normal Abpos vs. control
CSF_CXCL11_NPX	-0.0653355	0.188751	-0.346146	0.729709	Cognitively normal Abpos vs. control
CSF_EN_RAGE_NPX	0.0171687	0.0500496	0.343034	0.732044	Cognitively normal Abpos vs. control
CSF_OPG_NPX	-0.0313074	0.0916431	-0.341623	0.733103	Cognitively normal Abpos vs. control
CSF_IL12_NPX	0.0520547	0.154317	0.337324	0.736335	Cognitively normal Abpos vs. control
CSF_VEGFA_NPX	-0.0235666	0.0701305	-0.336039	0.737302	Cognitively normal Abpos vs. control
CSF_CDH5_NPX	0.0150673	0.0449656	0.335085	0.73802	Cognitively normal Abpos vs. control
CSF_MCP_4_NPX	0.022381	0.0680686	0.328801	0.742756	Cognitively normal Abpos vs. control
CSF_GDNF_NPX	0.0206167	0.0627736	0.328429	0.743036	Cognitively normal Abpos vs. control
CSF_TNFRSF12A_NPX	-0.0195119	0.0598455	-0.326037	0.744842	Cognitively normal Abpos vs. control
CSF_JAM_A_NPX	-0.0150379	0.0470483	-0.319628	0.749687	Cognitively normal Abpos vs. control
CSF_MCP_1_NPX_A	0.0325787	0.102564	0.317642	0.751189	Cognitively normal Abpos vs. control
CSF_CD244_NPX	0.0236236	0.0757693	0.311783	0.75563	Cognitively normal Abpos vs. control
CSF_PDGF_R_alpha_NPX	0.0236542	0.077661	0.304582	0.761098	Cognitively normal Abpos vs. control
CSF_IL4_NPX	0.0264918	0.0875747	0.302505	0.762678	Cognitively normal Abpos vs. control
CSF_CTSS_NPX	-0.0151658	0.0503297	-0.301329	0.763573	Cognitively normal Abpos vs. control
CSF_Ep_CAM_NPX	-0.0424621	0.142362	-0.298268	0.765903	Cognitively normal Abpos vs. control
CSF_TSLP_NPX	0.0536628	0.189715	0.28286	0.777667	Cognitively normal Abpos vs. control
CSF_Beta_NGF_NPX	-0.0126021	0.0449424	-0.280406	0.779545	Cognitively normal Abpos vs. control
CSF_U_PAR_NPX	0.0168428	0.061033	0.275962	0.78295	Cognitively normal Abpos vs. control
CSF_FGF_23_NPX	0.018596	0.0676011	0.275084	0.783623	Cognitively normal Abpos vs. control
CSF_PON3_NPX	0.0173094	0.0632996	0.273452	0.784874	Cognitively normal Abpos vs. control
CSF_TGF_alpha_NPX	-0.017255	0.0634819	-0.271809	0.786135	Cognitively normal Abpos vs. control
CSF_IL_20_NPX	0.0109679	0.0403712	0.271677	0.786237	Cognitively normal Abpos vs. control
CSF_MCP_1_NPX	0.0278183	0.104919	0.265141	0.791258	Cognitively normal Abpos vs. control
CSF_PLXNB1_NPX	-0.0163401	0.0633218	-0.258048	0.796716	Cognitively normal Abpos vs. control
CSF_CPA2_NPX	-0.0324965	0.127071	-0.255736	0.798498	Cognitively normal Abpos vs. control
CSF_Nr_CAM_NPX	-0.00670002	0.0263768	-0.254012	0.799827	Cognitively normal Abpos vs. control
CSF_MMP_1_NPX	-0.063229	0.254422	-0.24852	0.804066	Cognitively normal Abpos vs. control
CSF_LIF_R_NPX	-0.0143102	0.059628	-0.239992	0.810658	Cognitively normal Abpos vs. control
CSF_LIF_NPX	-0.0382293	0.159518	-0.239656	0.810918	Cognitively normal Abpos vs. control
CSF_UNC5C_NPX	0.0170206	0.0760747	0.223736	0.823261	Cognitively normal Abpos vs. control
CSF_TNFSF14_NPX	0.0175786	0.0796033	0.220828	0.825521	Cognitively normal Abpos vs. control
CSF_ADA_NPX	0.0250584	0.117948	0.212452	0.832037	Cognitively normal Abpos vs. control
CSF_CD38_NPX	-0.0194879	0.0952426	-0.204613	0.838146	Cognitively normal Abpos vs. control
CSF_TR_NPX	-0.0118298	0.0580312	-0.203852	0.83874	Cognitively normal Abpos vs. control
CSF_IL_18R1_NPX	-0.0209933	0.105387	-0.199202	0.842369	Cognitively normal Abpos vs. control
CSF_NT_3_NPX	-0.0110312	0.0562592	-0.196078	0.844809	Cognitively normal Abpos vs. control
CSF_DRAXIN_NPX	0.0137758	0.070399	0.195682	0.845119	Cognitively normal Abpos vs. control
CSF_LTBR_NPX	0.0100254	0.0514149	0.19499	0.84566	Cognitively normal Abpos vs. control
CSF_TWEAK_NPX	-0.0143145	0.0740321	-0.193355	0.846938	Cognitively normal Abpos vs. control
CSF_BMP_4_NPX	-0.0149819	0.0784632	-0.190942	0.848824	Cognitively normal Abpos vs. control
CSF_SCARF2_NPX	0.0132285	0.0694337	0.19052	0.849154	Cognitively normal Abpos vs. control
CSF_NTRK2_NPX	0.00922272	0.0485408	0.189999	0.849561	Cognitively normal Abpos vs. control
CSF_SCF_NPX	0.00787063	0.0441659	0.178206	0.858797	Cognitively normal Abpos vs. control
CSF_CXCL1_NPX	-0.0202517	0.118429	-0.171002	0.864448	Cognitively normal Abpos vs. control
CSF_GFR_alpha_1_NPX	-0.00953845	0.0564683	-0.168917	0.866085	Cognitively normal Abpos vs. control
CSF_GDF_15_NPX	0.0158083	0.0985208	0.160456	0.872734	Cognitively normal Abpos vs. control
CSF_SCGB3A2_NPX	-0.00603901	0.0400895	-0.150638	0.88046	Cognitively normal Abpos vs. control
CSF_IL_18BP_NPX	0.00770574	0.0517654	0.148859	0.881861	Cognitively normal Abpos vs. control
CSF_CCL4_NPX	-0.0174585	0.118445	-0.147398	0.883012	Cognitively normal Abpos vs. control
CSF_IL_2RB_NPX	-0.00971082	0.0675812	-0.143691	0.885933	Cognitively normal Abpos vs. control
CSF_JAM_B_NPX	0.00633568	0.0444326	0.142591	0.886801	Cognitively normal Abpos vs. control
CSF_Dkk_4_NPX	-0.00940397	0.0688023	-0.136681	0.891463	Cognitively normal Abpos vs. control
CSF_RGMA_NPX	0.00475631	0.0357406	0.133079	0.894306	Cognitively normal Abpos vs. control
CSF_IL_1RT2_NPX	0.0122525	0.0932399	0.131408	0.895625	Cognitively normal Abpos vs. control
CSF_NRTN_NPX	-0.00738955	0.0582791	-0.126796	0.899268	Cognitively normal Abpos vs. control
CSF_CLM_1_NPX	0.0227206	0.181741	0.125017	0.900675	Cognitively normal Abpos vs. control
CSF_RGMB_NPX	-0.00733838	0.0593438	-0.123659	0.901748	Cognitively normal Abpos vs. control
CSF_IFN_gamma_NPX	-0.00500524	0.0475945	-0.105164	0.916383	Cognitively normal Abpos vs. control
CSF_gal_8_NPX	-0.00761254	0.0835825	-0.0910782	0.92755	Cognitively normal Abpos vs. control
CSF_MCP_2_NPX	0.0119939	0.140419	0.0854152	0.932043	Cognitively normal Abpos vs. control
CSF_CSF_1_NPX	-0.00330561	0.0390231	-0.084709	0.932604	Cognitively normal Abpos vs. control
CSF_NRP2_NPX	-0.00509244	0.0679251	-0.0749714	0.940335	Cognitively normal Abpos vs. control
CSF_ICAM_2_NPX	0.00323311	0.0437581	0.0738861	0.941198	Cognitively normal Abpos vs. control
CSF_OPG_NPX_A	-0.00634424	0.0865953	-0.0732631	0.941692	Cognitively normal Abpos vs. control
CSF_CXCL5_NPX	0.00788564	0.108999	0.0723459	0.942421	Cognitively normal Abpos vs. control
CSF_ST2_NPX	0.00923141	0.139374	0.0662347	0.947277	Cognitively normal Abpos vs. control
CSF_CRTAM_NPX	-0.00572959	0.087608	-0.0654002	0.947941	Cognitively normal Abpos vs. control
CSF_4E_BP1_NPX	0.00483513	0.0769423	0.062841	0.949975	Cognitively normal Abpos vs. control
CSF_FLRT2_NPX	-0.00327371	0.0550005	-0.0595214	0.952614	Cognitively normal Abpos vs. control
CSF_NTRK3_NPX	-0.00382917	0.0681174	-0.0562143	0.955244	Cognitively normal Abpos vs. control
CSF_FABP4_NPX	-0.00480997	0.119248	-0.040336	0.967878	Cognitively normal Abpos vs. control
CSF_ROBO2_NPX	-0.00388798	0.102432	-0.0379567	0.969772	Cognitively normal Abpos vs. control
CSF_Beta_NGF_NPX_A	0.00170835	0.045899	0.0372198	0.970358	Cognitively normal Abpos vs. control
CSF_CADM3_NPX	-0.000914168	0.0259946	-0.0351677	0.971992	Cognitively normal Abpos vs. control
CSF_IGFBP_2_NPX	0.00217185	0.0646661	0.0335855	0.973251	Cognitively normal Abpos vs. control
CSF_TN_R_NPX	0.00149756	0.0536437	0.0279168	0.977765	Cognitively normal Abpos vs. control
CSF_CNTN1_NPX	0.00202966	0.0793604	0.0255753	0.979629	Cognitively normal Abpos vs. control
CSF_CASP_8_NPX	0.00112239	0.0453771	0.0247347	0.980299	Cognitively normal Abpos vs. control
CSF_IL_24_NPX	0.00185731	0.11257	0.0164991	0.986858	Cognitively normal Abpos vs. control
CSF_CXCL10_NPX	-0.00269728	0.175165	-0.0153985	0.987734	Cognitively normal Abpos vs. control
CSF_CCL19_NPX	-0.0010694	0.151063	-0.00707916	0.994361	Cognitively normal Abpos vs. control
CSF_vWF_NPX	-0.000317851	0.0812206	-0.00391343	0.996883	Cognitively normal Abpos vs. control

## Sheet: S8 Replication results PLASMA
Protein (red = replicated finding from discovery cohort)	Estimate	Std. Error	t value	P value	Comparison
Plasma_CD244_NPX	-0.383803	0.117197	-3.27485	0.00130757	MCI-Abpos vs. control
Plasma_LAIR_2_NPX	0.6873	0.222341	3.09119	0.00236932	MCI-Abpos vs. control
Plasma_VEGFA_NPX	-0.308139	0.0997394	-3.08944	0.00238249	MCI-Abpos vs. control
Plasma_CD40_NPX	-0.268118	0.0977146	-2.74389	0.00679771	MCI-Abpos vs. control
Plasma_LAPTGF_beta_1_NPX	-0.272956	0.107051	-2.54978	0.0117624	MCI-Abpos vs. control
Plasma_MMP_9_NPX	0.408724	0.161771	2.52657	0.0125347	MCI-Abpos vs. control
Plasma_CPA2_NPX	0.256449	0.101544	2.52551	0.012571	MCI-Abpos vs. control
Plasma_LIF_R_NPX	0.133987	0.0534148	2.50843	0.0131693	MCI-Abpos vs. control
Plasma_PD_L1_NPX	-0.190238	0.0778646	-2.44318	0.0156961	MCI-Abpos vs. control
Plasma_uPA_NPX_A	-0.136264	0.0584484	-2.33135	0.0210395	MCI-Abpos vs. control
Plasma_AXIN1_NPX	-0.51394	0.220985	-2.32567	0.0213492	MCI-Abpos vs. control
Plasma_NRTN_NPX	-0.181714	0.0795169	-2.28523	0.0236734	MCI-Abpos vs. control
Plasma_IL_2RB_NPX	-0.283683	0.124589	-2.27695	0.0241755	MCI-Abpos vs. control
Plasma_IGFBP_2_NPX	0.278551	0.122977	2.26507	0.0249123	MCI-Abpos vs. control
Plasma_ADA_NPX	-0.182192	0.0842045	-2.16368	0.0320407	MCI-Abpos vs. control
Plasma_TNFRSF10C_NPX	0.226749	0.105432	2.15068	0.0330723	MCI-Abpos vs. control
Plasma_OSM_NPX	0.372028	0.174938	2.12663	0.0350546	MCI-Abpos vs. control
Plasma_CRTAM_NPX	0.216662	0.102356	2.11675	0.0358988	MCI-Abpos vs. control
Plasma_PGLYRP1_NPX	0.183966	0.0874431	2.10384	0.0370282	MCI-Abpos vs. control
Plasma_IL_17C_NPX	0.300525	0.14722	2.04133	0.0429363	MCI-Abpos vs. control
Plasma_CDCP1_NPX	-0.227185	0.11323	-2.00641	0.046575	MCI-Abpos vs. control
Plasma_Beta_NGF_NPX_A	0.12096	0.0605685	1.99707	0.0475905	MCI-Abpos vs. control
Plasma_NT_3_NPX	-0.216272	0.109231	-1.97995	0.0495027	MCI-Abpos vs. control
Plasma_STAMPB_NPX	-0.395303	0.201599	-1.96083	0.0517142	MCI-Abpos vs. control
Plasma_U_PAR_NPX	0.106204	0.0547692	1.93911	0.0543275	MCI-Abpos vs. control
Plasma_TRAIL_NPX	0.123836	0.0639519	1.93639	0.0546627	MCI-Abpos vs. control
Plasma_SLAMF1_NPX	0.226391	0.117948	1.91941	0.0567942	MCI-Abpos vs. control
Plasma_CCL25_NPX	0.209991	0.113519	1.84983	0.0662669	MCI-Abpos vs. control
Plasma_uPA_NPX	-0.127746	0.0693964	-1.84081	0.0675864	MCI-Abpos vs. control
Plasma_IL5_NPX	-0.474943	0.268046	-1.77187	0.0784067	MCI-Abpos vs. control
Plasma_TNFSF14_NPX	-0.256787	0.154956	-1.65716	0.0995354	MCI-Abpos vs. control
Plasma_PI3_NPX	0.183226	0.111035	1.65016	0.100962	MCI-Abpos vs. control
Plasma_CSF_1_NPX	-0.0623802	0.0380155	-1.64092	0.102869	MCI-Abpos vs. control
Plasma_BLMhydrolase_NPX	-0.133759	0.0816764	-1.63767	0.103545	MCI-Abpos vs. control
Plasma_CXCL9_NPX	0.245565	0.15099	1.62636	0.105931	MCI-Abpos vs. control
Plasma_IL_10RB_NPX	0.0757874	0.0485071	1.5624	0.12026	MCI-Abpos vs. control
Plasma_PLXNB1_NPX	-0.149864	0.0970591	-1.54405	0.124643	MCI-Abpos vs. control
Plasma_t_PA_NPX	-0.267993	0.174634	-1.53459	0.126949	MCI-Abpos vs. control
Plasma_IL4_NPX	0.28917	0.189185	1.5285	0.128453	MCI-Abpos vs. control
Plasma_EZR_NPX	0.0690063	0.0452746	1.52417	0.12953	MCI-Abpos vs. control
Plasma_CCL16_NPX	-0.165485	0.110385	-1.49916	0.135892	MCI-Abpos vs. control
Plasma_CSTB_NPX	-0.140101	0.0937173	-1.49494	0.136991	MCI-Abpos vs. control
Plasma_GZMA_NPX	0.127639	0.0854151	1.49434	0.137146	MCI-Abpos vs. control
Plasma_IL33_NPX	-0.0937612	0.0637296	-1.47123	0.143282	MCI-Abpos vs. control
Plasma_TNFRSF14_NPX	-0.118702	0.0807082	-1.47075	0.143412	MCI-Abpos vs. control
Plasma_MATN3_NPX	0.0921412	0.0630362	1.46172	0.145869	MCI-Abpos vs. control
Plasma_gal_8_NPX	-0.203909	0.140521	-1.4511	0.1488	MCI-Abpos vs. control
Plasma_CX3CL1_NPX	0.108543	0.0748222	1.45067	0.148918	MCI-Abpos vs. control
Plasma_CCL3_NPX	-0.189882	0.131039	-1.44905	0.14937	MCI-Abpos vs. control
Plasma_Dkk_4_NPX	0.14493	0.100204	1.44634	0.150127	MCI-Abpos vs. control
Plasma_HAGH_NPX	0.25362	0.178438	1.42134	0.157254	MCI-Abpos vs. control
Plasma_TMPRSS5_NPX	0.116737	0.0825272	1.41453	0.159238	MCI-Abpos vs. control
Plasma_OPN_NPX	0.123042	0.0872855	1.40965	0.160672	MCI-Abpos vs. control
Plasma_JAM_A_NPX	-0.31659	0.225459	-1.4042	0.162286	MCI-Abpos vs. control
Plasma_TR_AP_NPX	0.107974	0.0782615	1.37965	0.169707	MCI-Abpos vs. control
Plasma_IL_5R_alpha_NPX	0.173737	0.127466	1.36301	0.174882	MCI-Abpos vs. control
Plasma_IFN_gamma_NPX	-0.0783556	0.0579236	-1.35274	0.178135	MCI-Abpos vs. control
Plasma_Flt3L_NPX	-0.123317	0.0917109	-1.34463	0.180735	MCI-Abpos vs. control
Plasma_NRP2_NPX	0.0570977	0.0425458	1.34203	0.181575	MCI-Abpos vs. control
Plasma_SCARF2_NPX	0.078942	0.0596424	1.32359	0.187614	MCI-Abpos vs. control
Plasma_COL1A1_NPX	0.101198	0.0773012	1.30914	0.192451	MCI-Abpos vs. control
Plasma_AZU1_NPX	0.168467	0.129497	1.30093	0.195238	MCI-Abpos vs. control
Plasma_SPOCK1_NPX	0.0809772	0.0623499	1.29875	0.195982	MCI-Abpos vs. control
Plasma_CD38_NPX	0.0711155	0.0548602	1.2963	0.196823	MCI-Abpos vs. control
Plasma_CHIT1_NPX	0.433037	0.336251	1.28784	0.199747	MCI-Abpos vs. control
Plasma_PECAM_1_NPX	-0.225327	0.175222	-1.28595	0.200404	MCI-Abpos vs. control
Plasma_CD200_NPX	0.071844	0.0561133	1.28034	0.202364	MCI-Abpos vs. control
Plasma_FABP4_NPX	-0.174291	0.136985	-1.27234	0.205183	MCI-Abpos vs. control
Plasma_TNFRSF21_NPX	0.0484812	0.0390042	1.24297	0.215779	MCI-Abpos vs. control
Plasma_GRN_NPX	0.0707923	0.0572521	1.2365	0.218167	MCI-Abpos vs. control
Plasma_PLC_NPX	-0.0696807	0.0564216	-1.235	0.218724	MCI-Abpos vs. control
Plasma_SPON1_NPX	0.0589894	0.0479426	1.23042	0.220429	MCI-Abpos vs. control
Plasma_IL_1alpha_NPX	-0.0880422	0.0715669	-1.23021	0.220507	MCI-Abpos vs. control
Plasma_SCARB2_NPX	0.0763391	0.062159	1.22813	0.221285	MCI-Abpos vs. control
Plasma_SELP_NPX	-0.171306	0.139876	-1.2247	0.222572	MCI-Abpos vs. control
Plasma_IL_1RT2_NPX	0.0841821	0.0698077	1.20591	0.229712	MCI-Abpos vs. control
Plasma_RARRES2_NPX	-0.0524786	0.0445579	-1.17776	0.240721	MCI-Abpos vs. control
Plasma_sFRP_3_NPX	0.096764	0.0829954	1.1659	0.245471	MCI-Abpos vs. control
Plasma_CXCL11_NPX	-0.225693	0.193978	-1.1635	0.246438	MCI-Abpos vs. control
Plasma_Gal_4_NPX	0.121792	0.105542	1.15397	0.250313	MCI-Abpos vs. control
Plasma_SKR3_NPX	0.0545178	0.0476454	1.14424	0.254311	MCI-Abpos vs. control
Plasma_SELE_NPX	-0.134214	0.117428	-1.14295	0.254846	MCI-Abpos vs. control
Plasma_VWC2_NPX	-0.102573	0.0899097	-1.14085	0.255717	MCI-Abpos vs. control
Plasma_GDNFR_alpha_3_NPX	0.061886	0.0548783	1.1277	0.261214	MCI-Abpos vs. control
Plasma_CLM_6_NPX	0.0506745	0.0451548	1.12224	0.263519	MCI-Abpos vs. control
Plasma_IL_17A_NPX	0.153431	0.136789	1.12167	0.263761	MCI-Abpos vs. control
Plasma_IL_10RA_NPX	-0.132847	0.11969	-1.10992	0.268774	MCI-Abpos vs. control
Plasma_IL_18R1_NPX	-0.0753912	0.0722506	-1.04347	0.298377	MCI-Abpos vs. control
Plasma_CNTN1_NPX	0.0784086	0.0754544	1.03915	0.300373	MCI-Abpos vs. control
Plasma_TFPI_NPX	0.0592174	0.057139	1.03637	0.301663	MCI-Abpos vs. control
Plasma_KYNU_NPX	0.10294	0.0995036	1.03454	0.302518	MCI-Abpos vs. control
Plasma_ST2_NPX	0.100344	0.097649	1.0276	0.305759	MCI-Abpos vs. control
Plasma_CTSS_NPX	0.0411333	0.0401757	1.02384	0.307529	MCI-Abpos vs. control
Plasma_IL_20_NPX	0.0943502	0.0933691	1.01051	0.313847	MCI-Abpos vs. control
Plasma_IL_17RA_NPX	0.108996	0.108132	1.00799	0.315048	MCI-Abpos vs. control
Plasma_PVR_NPX	0.0459778	0.0463148	0.992724	0.322412	MCI-Abpos vs. control
Plasma_PAI_NPX	-0.121319	0.124591	-0.973738	0.331723	MCI-Abpos vs. control
Plasma_IL13_NPX	-0.15388	0.159457	-0.965022	0.336056	MCI-Abpos vs. control
Plasma_RSPO1_NPX	0.0603899	0.0627542	0.962324	0.337405	MCI-Abpos vs. control
Plasma_CD5_NPX	0.0599148	0.0624853	0.958862	0.339141	MCI-Abpos vs. control
Plasma_CXCL5_NPX	-0.141385	0.148449	-0.952415	0.342389	MCI-Abpos vs. control
Plasma_CDH6_NPX	0.0421145	0.0445309	0.945735	0.345775	MCI-Abpos vs. control
Plasma_TFF3_NPX	0.0862573	0.0914534	0.943183	0.347074	MCI-Abpos vs. control
Plasma_TIMP4_NPX	0.0885334	0.0947619	0.934272	0.351636	MCI-Abpos vs. control
Plasma_Siglec_9_NPX	0.055575	0.0595741	0.932872	0.352356	MCI-Abpos vs. control
Plasma_DLK_1_NPX	-0.104914	0.11273	-0.93067	0.35349	MCI-Abpos vs. control
Plasma_SIRT2_NPX	-0.185099	0.19915	-0.929446	0.354122	MCI-Abpos vs. control
Plasma_CCL15_NPX	0.101619	0.109787	0.925604	0.35611	MCI-Abpos vs. control
Plasma_CXCL6_NPX	-0.157047	0.170059	-0.923483	0.357209	MCI-Abpos vs. control
Plasma_SCF_NPX	0.068382	0.0741379	0.922362	0.357792	MCI-Abpos vs. control
Plasma_EN_RAGE_NPX	0.157764	0.173497	0.909321	0.364611	MCI-Abpos vs. control
Plasma_MPO_NPX	0.0700105	0.0793445	0.882361	0.378966	MCI-Abpos vs. control
Plasma_CLM_1_NPX	0.118593	0.13463	0.880886	0.379761	MCI-Abpos vs. control
Plasma_IL10_NPX	-0.106275	0.122266	-0.869214	0.386092	MCI-Abpos vs. control
Plasma_FGF_5_NPX	-0.0396742	0.0465973	-0.851427	0.395863	MCI-Abpos vs. control
Plasma_DDR1_NPX	0.0319885	0.0377923	0.846428	0.398636	MCI-Abpos vs. control
Plasma_Beta_NGF_NPX	0.0454759	0.0546912	0.831502	0.406986	MCI-Abpos vs. control
Plasma_CD6_NPX	-0.0792154	0.0953311	-0.83095	0.407297	MCI-Abpos vs. control
Plasma_LAYN_NPX	0.0557895	0.0680281	0.820095	0.413438	MCI-Abpos vs. control
Plasma_CASP_8_NPX	-0.0956864	0.118493	-0.807528	0.420616	MCI-Abpos vs. control
Plasma_MB_NPX	-0.0860174	0.106721	-0.806003	0.421492	MCI-Abpos vs. control
Plasma_vWF_NPX	-0.183362	0.228597	-0.802119	0.423728	MCI-Abpos vs. control
Plasma_KLK6_NPX	-0.0634085	0.0791081	-0.801543	0.424061	MCI-Abpos vs. control
Plasma_RGMB_NPX	-0.0437923	0.0547216	-0.800274	0.424793	MCI-Abpos vs. control
Plasma_CHI3L1_NPX	-0.131528	0.164981	-0.797232	0.426552	MCI-Abpos vs. control
Plasma_Ep_CAM_NPX	0.207569	0.262492	0.790763	0.430306	MCI-Abpos vs. control
Plasma_AXL_NPX	0.0490088	0.0633441	0.773691	0.440307	MCI-Abpos vs. control
Plasma_TNF_R1_NPX	-0.046595	0.0602924	-0.772817	0.440823	MCI-Abpos vs. control
Plasma_CCL4_NPX	-0.109139	0.142499	-0.765891	0.444921	MCI-Abpos vs. control
Plasma_IL_22RA1_NPX	-0.0815944	0.1069	-0.763281	0.446471	MCI-Abpos vs. control
Plasma_TN_R_NPX	-0.0831112	0.109483	-0.759127	0.448944	MCI-Abpos vs. control
Plasma_GCP5_NPX	0.104463	0.138087	0.756503	0.450511	MCI-Abpos vs. control
Plasma_IL7_NPX	-0.101085	0.13574	-0.744694	0.457599	MCI-Abpos vs. control
Plasma_DNER_NPX	-0.0361334	0.048735	-0.741426	0.459572	MCI-Abpos vs. control
Plasma_GFR_alpha_1_NPX	0.0433649	0.0586375	0.739543	0.46071	MCI-Abpos vs. control
Plasma_BCAN_NPX	-0.0632592	0.086636	-0.730173	0.466401	MCI-Abpos vs. control
Plasma_PDGFsubunitA_NPX	-0.108974	0.149592	-0.728473	0.467438	MCI-Abpos vs. control
Plasma_CCL24_NPX	0.122421	0.168245	0.727635	0.467949	MCI-Abpos vs. control
Plasma_TGF_alpha_NPX	0.0551929	0.0773551	0.713501	0.476623	MCI-Abpos vs. control
Plasma_GDNF_NPX	-0.0500412	0.0702487	-0.712343	0.477337	MCI-Abpos vs. control
Plasma_Gal_3_NPX	0.0408347	0.0580207	0.703795	0.48263	MCI-Abpos vs. control
Plasma_CCL19_NPX	-0.119351	0.170275	-0.700933	0.484409	MCI-Abpos vs. control
Plasma_NTRK3_NPX	0.0358952	0.0512647	0.700193	0.48487	MCI-Abpos vs. control
Plasma_IL_6RA_NPX	0.0522766	0.0748301	0.698604	0.48586	MCI-Abpos vs. control
Plasma_FGF_23_NPX	0.0737389	0.105674	0.697795	0.486365	MCI-Abpos vs. control
Plasma_MCP_1_NPX	0.0699568	0.100335	0.697232	0.486716	MCI-Abpos vs. control
Plasma_DRAXIN_NPX	0.063029	0.0907173	0.694785	0.488244	MCI-Abpos vs. control
Plasma_CD93_NPX	0.0364925	0.0540458	0.675214	0.500559	MCI-Abpos vs. control
Plasma_CDH5_NPX	0.043969	0.0651453	0.674938	0.500734	MCI-Abpos vs. control
Plasma_NT_proBNP_NPX	0.152285	0.230447	0.660823	0.50972	MCI-Abpos vs. control
Plasma_CST5_NPX	0.0726464	0.110273	0.658785	0.511024	MCI-Abpos vs. control
Plasma_FGF_21_NPX	0.168138	0.258842	0.649577	0.51694	MCI-Abpos vs. control
Plasma_GDNF_NPX_A	0.0467048	0.075501	0.618598	0.537101	MCI-Abpos vs. control
Plasma_CTSD_NPX	-0.051896	0.0847071	-0.612653	0.541015	MCI-Abpos vs. control
Plasma_LXN_NPX	0.0465014	0.0763095	0.609379	0.543177	MCI-Abpos vs. control
Plasma_IL_12B_NPX	-0.07136	0.117977	-0.604862	0.546167	MCI-Abpos vs. control
Plasma_TWEAK_NPX	-0.0345107	0.0574945	-0.600244	0.549232	MCI-Abpos vs. control
Plasma_AP_N_NPX	0.0370947	0.0623028	0.595393	0.55246	MCI-Abpos vs. control
Plasma_TRANCE_NPX	-0.0729345	0.123011	-0.592909	0.554117	MCI-Abpos vs. control
Plasma_RETN_NPX	0.0545548	0.0927435	0.588233	0.557243	MCI-Abpos vs. control
Plasma_TNFSF13B_NPX	-0.0357726	0.0608416	-0.587963	0.557424	MCI-Abpos vs. control
Plasma_FAS_NPX	-0.03183	0.0542225	-0.587026	0.558052	MCI-Abpos vs. control
Plasma_PSP_D_NPX	-0.102684	0.176117	-0.583043	0.560723	MCI-Abpos vs. control
Plasma_TNFB_NPX	0.0515314	0.0895549	0.575416	0.565855	MCI-Abpos vs. control
Plasma_GDF_15_NPX	0.0476567	0.0839248	0.56785	0.570969	MCI-Abpos vs. control
Plasma_4E_BP1_NPX	-0.0788364	0.138896	-0.567591	0.571144	MCI-Abpos vs. control
Plasma_CCL11_NPX	0.046683	0.0835222	0.558928	0.577028	MCI-Abpos vs. control
Plasma_TLT_2_NPX	-0.043445	0.0777301	-0.55892	0.577033	MCI-Abpos vs. control
Plasma_EDA2R_NPX	0.0496175	0.0888301	0.558566	0.577275	MCI-Abpos vs. control
Plasma_CASP_3_NPX	-0.0981533	0.176674	-0.555562	0.579321	MCI-Abpos vs. control
Plasma_CXCL10_NPX	-0.0946653	0.170679	-0.554641	0.57995	MCI-Abpos vs. control
Plasma_NCAN_NPX	0.0356909	0.0646685	0.551905	0.581819	MCI-Abpos vs. control
Plasma_MCP_2_NPX	-0.0735955	0.134967	-0.545285	0.586352	MCI-Abpos vs. control
Plasma_N_CDase_NPX	-0.0604483	0.111653	-0.541395	0.589023	MCI-Abpos vs. control
Plasma_MANF_NPX	0.0259721	0.0482481	0.538304	0.59115	MCI-Abpos vs. control
Plasma_ICAM_2_NPX	-0.0356054	0.0676462	-0.526347	0.59941	MCI-Abpos vs. control
Plasma_ALCAM_NPX	-0.0244247	0.0464977	-0.525288	0.600144	MCI-Abpos vs. control
Plasma_ROBO2_NPX	-0.0393736	0.0773446	-0.509068	0.611438	MCI-Abpos vs. control
Plasma_WFIKKN1_NPX	-0.0440802	0.0875447	-0.503516	0.615326	MCI-Abpos vs. control
Plasma_CPA1_NPX	-0.0783944	0.167406	-0.468289	0.640245	MCI-Abpos vs. control
Plasma_IL12_NPX	-0.0558542	0.1219	-0.458196	0.647462	MCI-Abpos vs. control
Plasma_IL_1RT1_NPX	0.0234216	0.0515332	0.454495	0.650117	MCI-Abpos vs. control
Plasma_GDF_8_NPX	-0.0481647	0.106465	-0.452401	0.651621	MCI-Abpos vs. control
Plasma_TR_NPX	0.0402786	0.0937869	0.42947	0.668185	MCI-Abpos vs. control
Plasma_PDGF_R_alpha_NPX	0.0236427	0.0551967	0.428336	0.669009	MCI-Abpos vs. control
Plasma_FcRL2_NPX	0.0508794	0.120702	0.42153	0.67396	MCI-Abpos vs. control
Plasma_EGFR_NPX	-0.0204946	0.0489305	-0.418851	0.675913	MCI-Abpos vs. control
Plasma_MCP_3_NPX	-0.0530972	0.127718	-0.415738	0.678185	MCI-Abpos vs. control
Plasma_OPG_NPX	0.0253457	0.0613891	0.412869	0.680281	MCI-Abpos vs. control
Plasma_SCARA5_NPX	0.0145116	0.0367877	0.394468	0.693785	MCI-Abpos vs. control
Plasma_IGFBP_7_NPX	0.0243603	0.0625455	0.389481	0.697462	MCI-Abpos vs. control
Plasma_CD163_NPX	-0.0405776	0.104938	-0.386682	0.699529	MCI-Abpos vs. control
Plasma_PCSK9_NPX	-0.0241816	0.0642903	-0.376132	0.70734	MCI-Abpos vs. control
Plasma_IL8_NPX	-0.0418526	0.11334	-0.369265	0.712441	MCI-Abpos vs. control
Plasma_EPHB6_NPX	0.0222533	0.0604271	0.368267	0.713183	MCI-Abpos vs. control
Plasma_Alpha_2_MRAP_NPX	0.0391052	0.10628	0.367946	0.713422	MCI-Abpos vs. control
Plasma_CXCL1_NPX	-0.0456155	0.124757	-0.365635	0.715142	MCI-Abpos vs. control
Plasma_HGF_NPX	0.0232715	0.0644225	0.361232	0.718424	MCI-Abpos vs. control
Plasma_CCL20_NPX	-0.0592706	0.164083	-0.361223	0.718431	MCI-Abpos vs. control
Plasma_MMP_10_NPX	0.0417617	0.116196	0.359408	0.719785	MCI-Abpos vs. control
Plasma_OPG_NPX_A	0.0222653	0.0621795	0.35808	0.720777	MCI-Abpos vs. control
Plasma_Nr_CAM_NPX	0.0128729	0.035952	0.358058	0.720793	MCI-Abpos vs. control
Plasma_MCP_1_NPX_A	0.0353166	0.100695	0.35073	0.726274	MCI-Abpos vs. control
Plasma_SMOC2_NPX	0.0252003	0.0729135	0.345619	0.730104	MCI-Abpos vs. control
Plasma_MCP_4_NPX	-0.0419173	0.125779	-0.33326	0.739394	MCI-Abpos vs. control
Plasma_CADM3_NPX	0.0298476	0.0897222	0.332667	0.739841	MCI-Abpos vs. control
Plasma_CPM_NPX	-0.0128765	0.0394943	-0.326033	0.744845	MCI-Abpos vs. control
Plasma_LIF_NPX	0.0397179	0.129976	0.305578	0.760341	MCI-Abpos vs. control
Plasma_IL_24_NPX	-0.047975	0.164525	-0.291598	0.770989	MCI-Abpos vs. control
Plasma_THY1_NPX	-0.0125718	0.044599	-0.281886	0.778412	MCI-Abpos vs. control
Plasma_TNF_NPX	0.0346195	0.123482	0.280362	0.779579	MCI-Abpos vs. control
Plasma_EFNA4_NPX	0.0117358	0.0429838	0.273029	0.785199	MCI-Abpos vs. control
Plasma_MMP_3_NPX	0.0354596	0.131086	0.270507	0.787135	MCI-Abpos vs. control
Plasma_N2DL_2_NPX	-0.0347043	0.132771	-0.261385	0.794147	MCI-Abpos vs. control
Plasma_NEP_NPX	-0.0409291	0.15866	-0.257968	0.796778	MCI-Abpos vs. control
Plasma_FGF_19_NPX	-0.0512619	0.205066	-0.249977	0.80294	MCI-Abpos vs. control
Plasma_IL2_NPX	0.0135198	0.0553009	0.244476	0.807189	MCI-Abpos vs. control
Plasma_PRTG_NPX	-0.0143865	0.0591859	-0.243074	0.808274	MCI-Abpos vs. control
Plasma_IL_15RA_NPX	-0.00864423	0.0356743	-0.24231	0.808865	MCI-Abpos vs. control
Plasma_CDH3_NPX	0.0148523	0.0622744	0.238497	0.811815	MCI-Abpos vs. control
Plasma_MMP_2_NPX	0.0151268	0.0647335	0.233678	0.815548	MCI-Abpos vs. control
Plasma_IL6_NPX	0.0424579	0.181894	0.233421	0.815746	MCI-Abpos vs. control
Plasma_TNF_R2_NPX	-0.0142044	0.0636117	-0.223298	0.823601	MCI-Abpos vs. control
Plasma_MEPE_NPX	-0.0165786	0.0775219	-0.213857	0.830943	MCI-Abpos vs. control
Plasma_RGMA_NPX	-0.0135772	0.0658137	-0.206298	0.836833	MCI-Abpos vs. control
Plasma_CTSC_NPX	-0.0198083	0.0977463	-0.20265	0.83968	MCI-Abpos vs. control
Plasma_CD200R1_NPX	0.014289	0.0723262	0.197563	0.843649	MCI-Abpos vs. control
Plasma_IGFBP_1_NPX	0.0395654	0.203094	0.194813	0.845798	MCI-Abpos vs. control
Plasma_TNFRSF12A_NPX	0.0125336	0.0684227	0.183178	0.854901	MCI-Abpos vs. control
Plasma_ADAM23_NPX	-0.0149492	0.0819551	-0.182407	0.855505	MCI-Abpos vs. control
Plasma_G_CSF_NPX	0.0169515	0.0961749	0.176257	0.860325	MCI-Abpos vs. control
Plasma_FLRT2_NPX	0.00867367	0.0501134	0.173081	0.862817	MCI-Abpos vs. control
Plasma_PRTN3_NPX	0.0161337	0.0936619	0.172254	0.863465	MCI-Abpos vs. control
Plasma_SCGB3A2_NPX	0.0309822	0.191412	0.161861	0.871629	MCI-Abpos vs. control
Plasma_CCL23_NPX	0.0153094	0.09537	0.160527	0.872678	MCI-Abpos vs. control
Plasma_MDGA1_NPX	0.0192803	0.134082	0.143795	0.885852	MCI-Abpos vs. control
Plasma_NAAA_NPX	-0.0198311	0.138666	-0.143013	0.886468	MCI-Abpos vs. control
Plasma_TSLP_NPX	0.0215673	0.151041	0.142791	0.886643	MCI-Abpos vs. control
Plasma_CLEC10A_NPX	0.0125959	0.0906076	0.139016	0.88962	MCI-Abpos vs. control
Plasma_TNFRSF9_NPX	-0.0101445	0.0754926	-0.134377	0.893281	MCI-Abpos vs. control
Plasma_IL_20RA_NPX	-0.0151725	0.126597	-0.119848	0.90476	MCI-Abpos vs. control
Plasma_UNC5C_NPX	0.00744288	0.068695	0.108347	0.913863	MCI-Abpos vs. control
Plasma_LTBR_NPX	-0.00566441	0.0542608	-0.104392	0.916995	MCI-Abpos vs. control
Plasma_CCL28_NPX	0.00730356	0.0738409	0.0989095	0.92134	MCI-Abpos vs. control
Plasma_SIGLEC1_NPX	0.00962582	0.0999525	0.096304	0.923405	MCI-Abpos vs. control
Plasma_PON3_NPX	-0.0120581	0.134713	-0.0895097	0.928794	MCI-Abpos vs. control
Plasma_CPB1_NPX	0.014487	0.163094	0.0888262	0.929336	MCI-Abpos vs. control
Plasma_NTRK2_NPX	-0.00326217	0.0369326	-0.0883278	0.929732	MCI-Abpos vs. control
Plasma_NMNAT1_NPX	-0.0129779	0.147175	-0.0881801	0.929849	MCI-Abpos vs. control
Plasma_GM_CSF_R_alpha_NPX	-0.0139864	0.159756	-0.0875488	0.93035	MCI-Abpos vs. control
Plasma_ARTN_NPX	-0.00696419	0.0802683	-0.0867613	0.930975	MCI-Abpos vs. control
Plasma_CTSZ_NPX	-0.00516028	0.0612225	-0.0842874	0.932938	MCI-Abpos vs. control
Plasma_IL2_RA_NPX	-0.00672328	0.0829145	-0.0810869	0.935479	MCI-Abpos vs. control
Plasma_SMPD1_NPX	0.00727601	0.0907846	0.0801459	0.936226	MCI-Abpos vs. control
Plasma_CLEC1B_NPX	-0.00819633	0.103196	-0.079425	0.936798	MCI-Abpos vs. control
Plasma_BMP_4_NPX	-0.00664612	0.0845377	-0.0786172	0.93744	MCI-Abpos vs. control
Plasma_MSR1_NPX	-0.00540975	0.0699436	-0.0773445	0.938451	MCI-Abpos vs. control
Plasma_IL_18BP_NPX	-0.0047279	0.0627191	-0.0753822	0.940009	MCI-Abpos vs. control
Plasma_LAT_NPX	0.0099598	0.13758	0.0723926	0.942384	MCI-Abpos vs. control
Plasma_JAM_B_NPX	-0.00268056	0.053709	-0.049909	0.96026	MCI-Abpos vs. control
Plasma_CXCL16_NPX	0.00264098	0.0553783	0.0476898	0.962026	MCI-Abpos vs. control
Plasma_CNTN5_NPX	0.00434272	0.0933279	0.0465318	0.962947	MCI-Abpos vs. control
Plasma_ITGB2_NPX	-0.00366007	0.0788112	-0.046441	0.963019	MCI-Abpos vs. control
Plasma_LDLreceptor_NPX	-0.00457793	0.100173	-0.0457003	0.963609	MCI-Abpos vs. control
Plasma_MMP_1_NPX	0.0121602	0.272504	0.0446239	0.964465	MCI-Abpos vs. control
Plasma_EPHB4_NPX	-0.00239576	0.0584456	-0.0409913	0.967356	MCI-Abpos vs. control
Plasma_SHPS_1_NPX	0.00316971	0.0824735	0.0384331	0.969393	MCI-Abpos vs. control
Plasma_Notch3_NPX	-0.0023747	0.074116	-0.0320403	0.974482	MCI-Abpos vs. control
Plasma_ST1A1_NPX	0.00318903	0.123615	0.0257981	0.979452	MCI-Abpos vs. control
Plasma_ADAM22_NPX	0.00169737	0.0780076	0.021759	0.982669	MCI-Abpos vs. control
Plasma_PLXNB3_NPX	0.00199277	0.116771	0.0170657	0.986406	MCI-Abpos vs. control
Plasma_NBL1_NPX	-0.000976931	0.0914316	-0.0106848	0.991489	MCI-Abpos vs. control
Plasma_IL18_NPX	0.000388979	0.0909566	0.00427653	0.996593	MCI-Abpos vs. control
Plasma_CD244_NPX	-0.428077	0.129581	-3.30354	0.0011889	MCI-Abneg vs. control
Plasma_AXIN1_NPX	-0.768791	0.244337	-3.14644	0.00198663	MCI-Abneg vs. control
Plasma_BLMhydrolase_NPX	-0.283843	0.090307	-3.14309	0.0020081	MCI-Abneg vs. control
Plasma_MMP_9_NPX	0.548124	0.178865	3.06446	0.002578	MCI-Abneg vs. control
Plasma_STAMPB_NPX	-0.654154	0.222902	-2.93471	0.00385335	MCI-Abneg vs. control
Plasma_OSM_NPX	0.556152	0.193423	2.87531	0.004612	MCI-Abneg vs. control
Plasma_VEGFA_NPX	-0.286453	0.110279	-2.59754	0.0103062	MCI-Abneg vs. control
Plasma_PLC_NPX	-0.156838	0.0623836	-2.51409	0.0129681	MCI-Abneg vs. control
Plasma_JAM_A_NPX	-0.624947	0.249283	-2.50697	0.0132215	MCI-Abneg vs. control
Plasma_U_PAR_NPX	0.149457	0.0605566	2.46805	0.0146862	MCI-Abneg vs. control
Plasma_CCL15_NPX	0.297259	0.121388	2.44884	0.0154612	MCI-Abneg vs. control
Plasma_4E_BP1_NPX	-0.371557	0.153573	-2.41941	0.0167187	MCI-Abneg vs. control
Plasma_CD40_NPX	-0.259497	0.10804	-2.40186	0.0175112	MCI-Abneg vs. control
Plasma_G_CSF_NPX	0.250434	0.106338	2.35509	0.0197874	MCI-Abneg vs. control
Plasma_CCL20_NPX	0.40603	0.181421	2.23805	0.0266617	MCI-Abneg vs. control
Plasma_CTSS_NPX	0.0981138	0.044421	2.20873	0.0286806	MCI-Abneg vs. control
Plasma_SIRT2_NPX	-0.484427	0.220194	-2.2	0.0293064	MCI-Abneg vs. control
Plasma_PAI_NPX	-0.300306	0.137756	-2.17998	0.0307874	MCI-Abneg vs. control
Plasma_CASP_3_NPX	-0.419061	0.195343	-2.14526	0.0335098	MCI-Abneg vs. control
Plasma_NT_3_NPX	-0.258204	0.120773	-2.13792	0.0341116	MCI-Abneg vs. control
Plasma_PECAM_1_NPX	-0.406698	0.193738	-2.09922	0.0374393	MCI-Abneg vs. control
Plasma_AZU1_NPX	0.300352	0.143181	2.0977	0.0375751	MCI-Abneg vs. control
Plasma_ADA_NPX	-0.19466	0.0931023	-2.09082	0.0381973	MCI-Abneg vs. control
Plasma_gal_8_NPX	-0.322713	0.155369	-2.07707	0.0394665	MCI-Abneg vs. control
Plasma_SELP_NPX	-0.31994	0.154657	-2.06871	0.0402559	MCI-Abneg vs. control
Plasma_uPA_NPX_A	-0.133643	0.0646246	-2.06799	0.0403245	MCI-Abneg vs. control
Plasma_uPA_NPX	-0.15643	0.0767294	-2.03872	0.0431992	MCI-Abneg vs. control
Plasma_SCARB2_NPX	0.138671	0.0687272	2.0177	0.0453704	MCI-Abneg vs. control
Plasma_CLM_6_NPX	0.0992551	0.0499262	1.98804	0.0485919	MCI-Abneg vs. control
Plasma_PGLYRP1_NPX	0.191008	0.0966831	1.97561	0.0499982	MCI-Abneg vs. control
Plasma_IL5_NPX	-0.585415	0.29637	-1.97529	0.0500349	MCI-Abneg vs. control
Plasma_TIMP4_NPX	0.201142	0.104775	1.91975	0.0567503	MCI-Abneg vs. control
Plasma_IL_17C_NPX	0.310226	0.162777	1.90583	0.0585472	MCI-Abneg vs. control
Plasma_TGF_alpha_NPX	0.162237	0.0855291	1.89686	0.0597312	MCI-Abneg vs. control
Plasma_IGFBP_2_NPX	0.255218	0.135971	1.877	0.0624227	MCI-Abneg vs. control
Plasma_SLAMF1_NPX	0.23731	0.130412	1.8197	0.0707598	MCI-Abneg vs. control
Plasma_LAPTGF_beta_1_NPX	-0.211663	0.118363	-1.78825	0.0757142	MCI-Abneg vs. control
Plasma_EPHB6_NPX	0.11866	0.0668123	1.77603	0.0777164	MCI-Abneg vs. control
Plasma_EFNA4_NPX	0.0840578	0.0475259	1.76868	0.0789407	MCI-Abneg vs. control
Plasma_PD_L1_NPX	-0.151454	0.0860925	-1.7592	0.0805422	MCI-Abneg vs. control
Plasma_EN_RAGE_NPX	0.324667	0.19183	1.69247	0.0925917	MCI-Abneg vs. control
Plasma_MPO_NPX	0.14829	0.0877287	1.69033	0.0930013	MCI-Abneg vs. control
Plasma_MCP_1_NPX	0.18495	0.110937	1.66716	0.0975288	MCI-Abneg vs. control
Plasma_IGFBP_1_NPX	-0.372579	0.224555	-1.65919	0.0991261	MCI-Abneg vs. control
Plasma_TNFRSF14_NPX	-0.147884	0.0892366	-1.65721	0.0995261	MCI-Abneg vs. control
Plasma_LAT_NPX	-0.25191	0.152118	-1.65601	0.099769	MCI-Abneg vs. control
Plasma_DDR1_NPX	0.0685003	0.0417858	1.63932	0.103201	MCI-Abneg vs. control
Plasma_LIF_R_NPX	0.0956005	0.0590591	1.61873	0.107566	MCI-Abneg vs. control
Plasma_IL_15RA_NPX	0.0637061	0.0394439	1.6151	0.108348	MCI-Abneg vs. control
Plasma_IL_1alpha_NPX	0.127313	0.0791293	1.60892	0.109695	MCI-Abneg vs. control
Plasma_TR_AP_NPX	0.139098	0.0865313	1.60749	0.110009	MCI-Abneg vs. control
Plasma_FGF_21_NPX	0.453597	0.286193	1.58493	0.115046	MCI-Abneg vs. control
Plasma_SKR3_NPX	0.0821024	0.0526801	1.55851	0.121179	MCI-Abneg vs. control
Plasma_CXCL1_NPX	-0.212801	0.13794	-1.54271	0.124967	MCI-Abneg vs. control
Plasma_CASP_8_NPX	-0.1976	0.131014	-1.50823	0.133557	MCI-Abneg vs. control
Plasma_SMPD1_NPX	0.150975	0.100378	1.50407	0.134626	MCI-Abneg vs. control
Plasma_SPOCK1_NPX	0.103122	0.0689383	1.49586	0.136749	MCI-Abneg vs. control
Plasma_CTSZ_NPX	0.1007	0.0676918	1.48763	0.138906	MCI-Abneg vs. control
Plasma_RETN_NPX	0.150926	0.102544	1.47182	0.143124	MCI-Abneg vs. control
Plasma_UNC5C_NPX	0.111256	0.0759539	1.46478	0.145032	MCI-Abneg vs. control
Plasma_LAIR_2_NPX	0.355806	0.245836	1.44733	0.149849	MCI-Abneg vs. control
Plasma_CXCL6_NPX	-0.272022	0.188029	-1.4467	0.150027	MCI-Abneg vs. control
Plasma_PI3_NPX	0.176369	0.122768	1.4366	0.152874	MCI-Abneg vs. control
Plasma_CD200_NPX	0.0890178	0.0620427	1.43478	0.15339	MCI-Abneg vs. control
Plasma_TNFSF14_NPX	-0.24074	0.17133	-1.40512	0.162011	MCI-Abneg vs. control
Plasma_CLM_1_NPX	0.205417	0.148856	1.37997	0.169609	MCI-Abneg vs. control
Plasma_CD38_NPX	0.0825184	0.0606572	1.3604	0.175703	MCI-Abneg vs. control
Plasma_IL4_NPX	0.283766	0.209176	1.35659	0.17691	MCI-Abneg vs. control
Plasma_MANF_NPX	-0.072277	0.0533464	-1.35486	0.177458	MCI-Abneg vs. control
Plasma_CD6_NPX	-0.142351	0.105405	-1.35052	0.178842	MCI-Abneg vs. control
Plasma_TNFRSF10C_NPX	0.157333	0.116573	1.34966	0.179118	MCI-Abneg vs. control
Plasma_Dkk_4_NPX	0.149356	0.110793	1.34806	0.17963	MCI-Abneg vs. control
Plasma_Flt3L_NPX	-0.135905	0.101402	-1.34026	0.182147	MCI-Abneg vs. control
Plasma_Nr_CAM_NPX	0.0531908	0.039751	1.3381	0.182849	MCI-Abneg vs. control
Plasma_OPG_NPX	0.0906121	0.067876	1.33497	0.183871	MCI-Abneg vs. control
Plasma_TLT_2_NPX	-0.11368	0.0859438	-1.32272	0.187902	MCI-Abneg vs. control
Plasma_PLXNB3_NPX	-0.170629	0.12911	-1.32159	0.188278	MCI-Abneg vs. control
Plasma_IL_10RA_NPX	0.174673	0.132338	1.31991	0.188838	MCI-Abneg vs. control
Plasma_CST5_NPX	0.159297	0.121926	1.30651	0.193341	MCI-Abneg vs. control
Plasma_IL_2RB_NPX	-0.179949	0.137754	-1.30631	0.193409	MCI-Abneg vs. control
Plasma_Notch3_NPX	0.103132	0.0819477	1.25851	0.210124	MCI-Abneg vs. control
Plasma_IL_20_NPX	0.128643	0.103235	1.24611	0.214628	MCI-Abneg vs. control
Plasma_CXCL11_NPX	-0.265234	0.214475	-1.23667	0.218106	MCI-Abneg vs. control
Plasma_NRP2_NPX	0.0579041	0.0470416	1.23091	0.220244	MCI-Abneg vs. control
Plasma_TRAIL_NPX	0.0864224	0.0707097	1.22221	0.223506	MCI-Abneg vs. control
Plasma_IFN_gamma_NPX	-0.077394	0.0640443	-1.20844	0.228741	MCI-Abneg vs. control
Plasma_ARTN_NPX	0.106868	0.0887502	1.20414	0.230394	MCI-Abneg vs. control
Plasma_HGF_NPX	0.0845474	0.07123	1.18696	0.237082	MCI-Abneg vs. control
Plasma_ITGB2_NPX	-0.102988	0.0871391	-1.18188	0.239086	MCI-Abneg vs. control
Plasma_CCL19_NPX	0.220963	0.188267	1.17366	0.242353	MCI-Abneg vs. control
Plasma_LDLreceptor_NPX	-0.129172	0.110758	-1.16626	0.245325	MCI-Abneg vs. control
Plasma_GCP5_NPX	-0.177221	0.152678	-1.16074	0.247554	MCI-Abneg vs. control
Plasma_MCP_1_NPX_A	0.127445	0.111335	1.1447	0.254122	MCI-Abneg vs. control
Plasma_EDA2R_NPX	0.112008	0.0982167	1.14042	0.255893	MCI-Abneg vs. control
Plasma_NBL1_NPX	-0.114746	0.101093	-1.13505	0.258129	MCI-Abneg vs. control
Plasma_PDGFsubunitA_NPX	-0.182923	0.165399	-1.10595	0.270484	MCI-Abneg vs. control
Plasma_SPON1_NPX	0.0581772	0.0530086	1.09751	0.274145	MCI-Abneg vs. control
Plasma_OPN_NPX	0.105764	0.0965088	1.0959	0.274846	MCI-Abneg vs. control
Plasma_IL_5R_alpha_NPX	0.153035	0.140935	1.08586	0.27925	MCI-Abneg vs. control
Plasma_TR_NPX	-0.11075	0.103697	-1.06802	0.287196	MCI-Abneg vs. control
Plasma_CPM_NPX	0.04661	0.0436676	1.06738	0.287482	MCI-Abneg vs. control
Plasma_CPA2_NPX	0.119053	0.112274	1.06038	0.290642	MCI-Abneg vs. control
Plasma_CCL23_NPX	-0.110419	0.105448	-1.04715	0.296684	MCI-Abneg vs. control
Plasma_MCP_3_NPX	0.146734	0.141214	1.03909	0.300403	MCI-Abneg vs. control
Plasma_SCARA5_NPX	0.0421481	0.040675	1.03622	0.301736	MCI-Abneg vs. control
Plasma_OPG_NPX_A	0.0708983	0.06875	1.03125	0.304051	MCI-Abneg vs. control
Plasma_PDGF_R_alpha_NPX	0.0629336	0.0610293	1.0312	0.304073	MCI-Abneg vs. control
Plasma_TNFRSF12A_NPX	0.0776238	0.0756529	1.02605	0.306487	MCI-Abneg vs. control
Plasma_CXCL5_NPX	-0.16547	0.164136	-1.00813	0.314984	MCI-Abneg vs. control
Plasma_CHIT1_NPX	0.372113	0.371782	1.00089	0.31846	MCI-Abneg vs. control
Plasma_DLK_1_NPX	0.124339	0.124642	0.997573	0.320061	MCI-Abneg vs. control
Plasma_IL7_NPX	-0.149424	0.150083	-0.995607	0.321013	MCI-Abneg vs. control
Plasma_Beta_NGF_NPX_A	0.0663455	0.0669687	0.990694	0.323399	MCI-Abneg vs. control
Plasma_VWC2_NPX	0.0974025	0.0994104	0.979803	0.32873	MCI-Abneg vs. control
Plasma_TN_R_NPX	-0.118193	0.121051	-0.976387	0.330414	MCI-Abneg vs. control
Plasma_LIF_NPX	0.139026	0.14371	0.967402	0.33487	MCI-Abneg vs. control
Plasma_NRTN_NPX	-0.0848598	0.0879193	-0.965201	0.335967	MCI-Abneg vs. control
Plasma_GDNF_NPX_A	0.0798897	0.0834791	0.957003	0.340075	MCI-Abneg vs. control
Plasma_EGFR_NPX	-0.0507744	0.0541009	-0.938513	0.34946	MCI-Abneg vs. control
Plasma_TWEAK_NPX	-0.059336	0.0635699	-0.933397	0.352086	MCI-Abneg vs. control
Plasma_PLXNB1_NPX	-0.0991515	0.107315	-0.923928	0.356979	MCI-Abneg vs. control
Plasma_DNER_NPX	-0.0492874	0.0538848	-0.914681	0.361798	MCI-Abneg vs. control
Plasma_CLEC1B_NPX	-0.104244	0.1141	-0.913616	0.362356	MCI-Abneg vs. control
Plasma_ADAM23_NPX	-0.0820879	0.0906152	-0.905895	0.366416	MCI-Abneg vs. control
Plasma_FGF_23_NPX	0.105797	0.116841	0.905481	0.366635	MCI-Abneg vs. control
Plasma_PRTN3_NPX	0.0929164	0.103559	0.897232	0.371005	MCI-Abneg vs. control
Plasma_TNFB_NPX	-0.0878479	0.0990181	-0.887191	0.376369	MCI-Abneg vs. control
Plasma_ADAM22_NPX	0.0763732	0.0862506	0.88548	0.377287	MCI-Abneg vs. control
Plasma_MATN3_NPX	0.0616413	0.0696972	0.884416	0.377859	MCI-Abneg vs. control
Plasma_WFIKKN1_NPX	0.0855009	0.0967955	0.883315	0.378452	MCI-Abneg vs. control
Plasma_CTSD_NPX	-0.0826873	0.093658	-0.882864	0.378695	MCI-Abneg vs. control
Plasma_IL33_NPX	-0.062082	0.0704639	-0.881048	0.379674	MCI-Abneg vs. control
Plasma_CSTB_NPX	-0.090566	0.10362	-0.874018	0.383478	MCI-Abneg vs. control
Plasma_IL8_NPX	0.107893	0.125317	0.860964	0.390605	MCI-Abneg vs. control
Plasma_SCARF2_NPX	0.0553888	0.0659447	0.839928	0.402259	MCI-Abneg vs. control
Plasma_GFR_alpha_1_NPX	0.0541467	0.0648336	0.835164	0.404927	MCI-Abneg vs. control
Plasma_MCP_2_NPX	-0.124101	0.149229	-0.831617	0.406921	MCI-Abneg vs. control
Plasma_NEP_NPX	0.14549	0.175425	0.829359	0.408193	MCI-Abneg vs. control
Plasma_NTRK3_NPX	-0.0462773	0.0566818	-0.816439	0.415518	MCI-Abneg vs. control
Plasma_IL_6RA_NPX	-0.0666121	0.0827373	-0.805104	0.422009	MCI-Abneg vs. control
Plasma_ST1A1_NPX	-0.109005	0.136677	-0.79754	0.426374	MCI-Abneg vs. control
Plasma_GRN_NPX	0.0502553	0.0633019	0.793899	0.428484	MCI-Abneg vs. control
Plasma_N2DL_2_NPX	0.116009	0.1468	0.790252	0.430604	MCI-Abneg vs. control
Plasma_IL_1RT2_NPX	0.0605887	0.0771842	0.784988	0.433674	MCI-Abneg vs. control
Plasma_CDH3_NPX	0.053981	0.0688548	0.783983	0.434262	MCI-Abneg vs. control
Plasma_IL10_NPX	-0.103942	0.135185	-0.768888	0.443145	MCI-Abneg vs. control
Plasma_SCGB3A2_NPX	-0.161676	0.211638	-0.763928	0.446086	MCI-Abneg vs. control
Plasma_CX3CL1_NPX	0.062991	0.0827286	0.761418	0.447579	MCI-Abneg vs. control
Plasma_NTRK2_NPX	-0.0310174	0.0408352	-0.759575	0.448678	MCI-Abneg vs. control
Plasma_NCAN_NPX	0.0540956	0.071502	0.756561	0.450476	MCI-Abneg vs. control
Plasma_TNF_R1_NPX	0.0490421	0.0666634	0.735668	0.463059	MCI-Abneg vs. control
Plasma_IL_17A_NPX	0.111193	0.151243	0.735194	0.463347	MCI-Abneg vs. control
Plasma_CCL11_NPX	0.0674749	0.0923479	0.730659	0.466105	MCI-Abneg vs. control
Plasma_CXCL16_NPX	0.0446488	0.0612301	0.729197	0.466996	MCI-Abneg vs. control
Plasma_CTSC_NPX	-0.0782679	0.108657	-0.720322	0.472433	MCI-Abneg vs. control
Plasma_IL18_NPX	-0.0722971	0.100568	-0.718888	0.473306	MCI-Abneg vs. control
Plasma_NAAA_NPX	0.109081	0.153319	0.711469	0.477877	MCI-Abneg vs. control
Plasma_GDF_8_NPX	0.0834501	0.117714	0.70892	0.479453	MCI-Abneg vs. control
Plasma_MCP_4_NPX	0.0978208	0.13907	0.70339	0.482882	MCI-Abneg vs. control
Plasma_CD5_NPX	0.0478105	0.069088	0.692022	0.489972	MCI-Abneg vs. control
Plasma_FcRL2_NPX	0.0881558	0.133456	0.66056	0.509888	MCI-Abneg vs. control
Plasma_CD200R1_NPX	0.051766	0.0799689	0.647327	0.51839	MCI-Abneg vs. control
Plasma_IL_22RA1_NPX	-0.0763425	0.118196	-0.6459	0.519312	MCI-Abneg vs. control
Plasma_HAGH_NPX	-0.125934	0.197293	-0.638307	0.524228	MCI-Abneg vs. control
Plasma_KYNU_NPX	0.0692149	0.110018	0.629123	0.530207	MCI-Abneg vs. control
Plasma_GDNFR_alpha_3_NPX	0.0373424	0.0606772	0.615428	0.539187	MCI-Abneg vs. control
Plasma_SELE_NPX	0.0797582	0.129836	0.6143	0.53993	MCI-Abneg vs. control
Plasma_Alpha_2_MRAP_NPX	-0.071464	0.11751	-0.608152	0.543988	MCI-Abneg vs. control
Plasma_TFPI_NPX	-0.037709	0.0631768	-0.59688	0.55147	MCI-Abneg vs. control
Plasma_IL_10RB_NPX	0.0319448	0.0536328	0.59562	0.552309	MCI-Abneg vs. control
Plasma_ICAM_2_NPX	0.0433195	0.0747943	0.579181	0.563319	MCI-Abneg vs. control
Plasma_RGMA_NPX	0.0421386	0.0727681	0.579081	0.563386	MCI-Abneg vs. control
Plasma_IL2_NPX	0.0349086	0.0611445	0.570921	0.568891	MCI-Abneg vs. control
Plasma_CDCP1_NPX	-0.0700703	0.125195	-0.55969	0.57651	MCI-Abneg vs. control
Plasma_FAS_NPX	0.0329302	0.0599521	0.549276	0.583617	MCI-Abneg vs. control
Plasma_FLRT2_NPX	0.0303224	0.0554089	0.547248	0.585006	MCI-Abneg vs. control
Plasma_CPA1_NPX	0.0985454	0.185096	0.532402	0.59522	MCI-Abneg vs. control
Plasma_TNF_R2_NPX	0.037353	0.0703334	0.531084	0.59613	MCI-Abneg vs. control
Plasma_FGF_19_NPX	-0.120144	0.226735	-0.529885	0.59696	MCI-Abneg vs. control
Plasma_SCF_NPX	0.0428124	0.0819719	0.522281	0.60223	MCI-Abneg vs. control
Plasma_IL_24_NPX	0.0918434	0.18191	0.504885	0.614366	MCI-Abneg vs. control
Plasma_LTBR_NPX	0.0302438	0.0599944	0.50411	0.614909	MCI-Abneg vs. control
Plasma_MB_NPX	-0.0588523	0.117998	-0.498757	0.618667	MCI-Abneg vs. control
Plasma_FGF_5_NPX	0.025556	0.0515212	0.496029	0.620586	MCI-Abneg vs. control
Plasma_JAM_B_NPX	0.0294294	0.0593844	0.495575	0.620905	MCI-Abneg vs. control
Plasma_IL6_NPX	0.0956452	0.201114	0.475576	0.635055	MCI-Abneg vs. control
Plasma_SMOC2_NPX	0.0383256	0.0806182	0.475397	0.635182	MCI-Abneg vs. control
Plasma_FABP4_NPX	0.0707227	0.151459	0.466941	0.641206	MCI-Abneg vs. control
Plasma_MMP_3_NPX	0.0674133	0.144938	0.465119	0.642508	MCI-Abneg vs. control
Plasma_MMP_1_NPX	-0.140027	0.301299	-0.464744	0.642775	MCI-Abneg vs. control
Plasma_TNF_NPX	-0.0633413	0.13653	-0.463938	0.643352	MCI-Abneg vs. control
Plasma_N_CDase_NPX	0.0563682	0.123451	0.456604	0.648603	MCI-Abneg vs. control
Plasma_ROBO2_NPX	-0.0381736	0.0855175	-0.446383	0.655952	MCI-Abneg vs. control
Plasma_IL_18BP_NPX	-0.0307565	0.0693465	-0.443519	0.658017	MCI-Abneg vs. control
Plasma_PCSK9_NPX	0.0314039	0.0710838	0.441788	0.659266	MCI-Abneg vs. control
Plasma_CLEC10A_NPX	-0.0437614	0.100182	-0.436819	0.662858	MCI-Abneg vs. control
Plasma_GDF_15_NPX	0.0397786	0.092793	0.428681	0.668759	MCI-Abneg vs. control
Plasma_GM_CSF_R_alpha_NPX	0.0756139	0.176637	0.428075	0.669198	MCI-Abneg vs. control
Plasma_CCL28_NPX	-0.0336327	0.0816435	-0.411945	0.680956	MCI-Abneg vs. control
Plasma_TRANCE_NPX	-0.055579	0.13601	-0.408641	0.683375	MCI-Abneg vs. control
Plasma_GDNF_NPX	-0.0315304	0.0776718	-0.405944	0.685351	MCI-Abneg vs. control
Plasma_IL_1RT1_NPX	0.022983	0.0569787	0.403361	0.687246	MCI-Abneg vs. control
Plasma_CDH6_NPX	0.0197467	0.0492365	0.401059	0.688936	MCI-Abneg vs. control
Plasma_TNFSF13B_NPX	0.0267942	0.0672707	0.398304	0.690961	MCI-Abneg vs. control
Plasma_PRTG_NPX	-0.0256966	0.06544	-0.392675	0.695106	MCI-Abneg vs. control
Plasma_CCL3_NPX	-0.0561535	0.144885	-0.387572	0.698872	MCI-Abneg vs. control
Plasma_t_PA_NPX	-0.0726914	0.193088	-0.376468	0.707091	MCI-Abneg vs. control
Plasma_TFF3_NPX	0.0372764	0.101117	0.368646	0.712901	MCI-Abneg vs. control
Plasma_TNFRSF9_NPX	0.0302766	0.0834698	0.362725	0.717311	MCI-Abneg vs. control
Plasma_CNTN5_NPX	-0.036764	0.10319	-0.356276	0.722125	MCI-Abneg vs. control
Plasma_ST2_NPX	-0.0372746	0.107967	-0.345239	0.730389	MCI-Abneg vs. control
Plasma_CCL24_NPX	0.0633105	0.186024	0.340336	0.734071	MCI-Abneg vs. control
Plasma_ALCAM_NPX	-0.0173164	0.051411	-0.336822	0.736712	MCI-Abneg vs. control
Plasma_CRTAM_NPX	-0.0370027	0.113172	-0.326961	0.744144	MCI-Abneg vs. control
Plasma_NT_proBNP_NPX	0.0822178	0.254798	0.322678	0.747379	MCI-Abneg vs. control
Plasma_CXCL10_NPX	-0.0603895	0.188714	-0.320005	0.749401	MCI-Abneg vs. control
Plasma_CNTN1_NPX	0.0259372	0.0834275	0.310895	0.756304	MCI-Abneg vs. control
Plasma_SHPS_1_NPX	-0.0273881	0.0911884	-0.300346	0.764321	MCI-Abneg vs. control
Plasma_IL_12B_NPX	-0.0387263	0.130444	-0.296881	0.76696	MCI-Abneg vs. control
Plasma_IGFBP_7_NPX	-0.0202661	0.0691547	-0.293055	0.769877	MCI-Abneg vs. control
Plasma_CPB1_NPX	0.0522138	0.180328	0.289549	0.772553	MCI-Abneg vs. control
Plasma_IL13_NPX	-0.0507973	0.176307	-0.288119	0.773646	MCI-Abneg vs. control
Plasma_TNFRSF21_NPX	0.012292	0.0431257	0.285027	0.776009	MCI-Abneg vs. control
Plasma_CHI3L1_NPX	-0.0519042	0.182415	-0.284539	0.776382	MCI-Abneg vs. control
Plasma_MDGA1_NPX	-0.0401416	0.14825	-0.27077	0.786933	MCI-Abneg vs. control
Plasma_TMPRSS5_NPX	0.0243846	0.0912477	0.267235	0.789648	MCI-Abneg vs. control
Plasma_MMP_10_NPX	0.0342436	0.128474	0.266541	0.790182	MCI-Abneg vs. control
Plasma_IL_20RA_NPX	-0.0355189	0.139975	-0.253752	0.800028	MCI-Abneg vs. control
Plasma_MEPE_NPX	-0.0215678	0.0857135	-0.251627	0.801667	MCI-Abneg vs. control
Plasma_RSPO1_NPX	0.0172717	0.0693853	0.248925	0.803753	MCI-Abneg vs. control
Plasma_sFRP_3_NPX	0.0223282	0.0917655	0.243318	0.808085	MCI-Abneg vs. control
Plasma_IL_18R1_NPX	-0.0194111	0.0798852	-0.242987	0.808341	MCI-Abneg vs. control
Plasma_SIGLEC1_NPX	0.0265066	0.110514	0.239848	0.810769	MCI-Abneg vs. control
Plasma_IL12_NPX	0.0322699	0.134781	0.239424	0.811097	MCI-Abneg vs. control
Plasma_MSR1_NPX	0.0183756	0.0773344	0.237612	0.8125	MCI-Abneg vs. control
Plasma_MMP_2_NPX	0.0168202	0.0715738	0.235005	0.814519	MCI-Abneg vs. control
Plasma_AP_N_NPX	0.0156077	0.0688863	0.226571	0.821059	MCI-Abneg vs. control
Plasma_RGMB_NPX	0.012743	0.060504	0.210614	0.833469	MCI-Abneg vs. control
Plasma_LXN_NPX	0.0173268	0.0843731	0.205359	0.837565	MCI-Abneg vs. control
Plasma_IL_17RA_NPX	0.0245139	0.119558	0.205038	0.837815	MCI-Abneg vs. control
Plasma_THY1_NPX	-0.00999404	0.0493117	-0.202671	0.839662	MCI-Abneg vs. control
Plasma_CDH5_NPX	0.0141182	0.0720291	0.196007	0.844865	MCI-Abneg vs. control
Plasma_PVR_NPX	0.00953069	0.0512088	0.186114	0.852602	MCI-Abneg vs. control
Plasma_BMP_4_NPX	-0.0166296	0.0934707	-0.177912	0.859027	MCI-Abneg vs. control
Plasma_GZMA_NPX	-0.016388	0.0944408	-0.173527	0.862467	MCI-Abneg vs. control
Plasma_PSP_D_NPX	-0.0336203	0.194727	-0.172654	0.863152	MCI-Abneg vs. control
Plasma_KLK6_NPX	0.0143256	0.0874673	0.163782	0.870119	MCI-Abneg vs. control
Plasma_NMNAT1_NPX	0.0263071	0.162727	0.161664	0.871784	MCI-Abneg vs. control
Plasma_EZR_NPX	-0.00753318	0.0500587	-0.150487	0.880579	MCI-Abneg vs. control
Plasma_CXCL9_NPX	0.0244356	0.166945	0.146369	0.883823	MCI-Abneg vs. control
Plasma_Ep_CAM_NPX	-0.0409228	0.290229	-0.141002	0.888054	MCI-Abneg vs. control
Plasma_CCL16_NPX	0.0165983	0.122049	0.135997	0.892003	MCI-Abneg vs. control
Plasma_IL2_RA_NPX	0.0112017	0.091676	0.122188	0.902911	MCI-Abneg vs. control
Plasma_Siglec_9_NPX	0.00802655	0.0658692	0.121856	0.903173	MCI-Abneg vs. control
Plasma_CSF_1_NPX	-0.00509235	0.0420325	-0.121153	0.903729	MCI-Abneg vs. control
Plasma_CCL25_NPX	-0.0147185	0.125514	-0.117266	0.906803	MCI-Abneg vs. control
Plasma_CADM3_NPX	0.0111213	0.099203	0.112107	0.910886	MCI-Abneg vs. control
Plasma_TSLP_NPX	0.0158812	0.167002	0.095096	0.924363	MCI-Abneg vs. control
Plasma_CD93_NPX	-0.00516336	0.0597567	-0.0864063	0.931256	MCI-Abneg vs. control
Plasma_CCL4_NPX	-0.0134471	0.157557	-0.0853478	0.932096	MCI-Abneg vs. control
Plasma_RARRES2_NPX	0.00412455	0.0492663	0.0837195	0.933389	MCI-Abneg vs. control
Plasma_PON3_NPX	-0.0116698	0.148948	-0.0783483	0.937653	MCI-Abneg vs. control
Plasma_Beta_NGF_NPX	-0.00440436	0.0604704	-0.072835	0.942033	MCI-Abneg vs. control
Plasma_BCAN_NPX	-0.00681341	0.0957907	-0.0711281	0.943389	MCI-Abneg vs. control
Plasma_EPHB4_NPX	-0.00458066	0.0646215	-0.0708845	0.943582	MCI-Abneg vs. control
Plasma_DRAXIN_NPX	0.00611201	0.100303	0.0609353	0.95149	MCI-Abneg vs. control
Plasma_AXL_NPX	-0.00409419	0.0700376	-0.0584571	0.953461	MCI-Abneg vs. control
Plasma_Gal_3_NPX	-0.00363662	0.0641517	-0.0566878	0.954868	MCI-Abneg vs. control
Plasma_Gal_4_NPX	0.00626284	0.116695	0.0536685	0.957269	MCI-Abneg vs. control
Plasma_vWF_NPX	-0.0133622	0.252752	-0.0528666	0.957907	MCI-Abneg vs. control
Plasma_LAYN_NPX	0.00200186	0.0752166	0.0266147	0.978802	MCI-Abneg vs. control
Plasma_CD163_NPX	-0.00213339	0.116026	-0.0183871	0.985354	MCI-Abneg vs. control
Plasma_COL1A1_NPX	0.00152806	0.0854695	0.0178784	0.985759	MCI-Abneg vs. control
Plasma_NT_3_NPX	-0.501023	0.131737	-3.80322	0.000205926	CN AB+ vs controls
Plasma_CDH6_NPX	0.172069	0.0537059	3.20392	0.00164994	CN AB+ vs controls
Plasma_ITGB2_NPX	0.287217	0.0950492	3.02177	0.00294663	CN AB+ vs controls
Plasma_AXIN1_NPX	-0.767344	0.266516	-2.87916	0.00455894	CN AB+ vs controls
Plasma_GDNF_NPX	-0.243914	0.0847224	-2.87897	0.00456156	CN AB+ vs controls
Plasma_TNFRSF10C_NPX	0.365045	0.127154	2.87088	0.00467374	CN AB+ vs controls
Plasma_CLEC10A_NPX	0.313178	0.109276	2.86593	0.00474353	CN AB+ vs controls
Plasma_IL7_NPX	-0.463457	0.163707	-2.83101	0.00526414	CN AB+ vs controls
Plasma_HAGH_NPX	0.597473	0.215202	2.77633	0.00618463	CN AB+ vs controls
Plasma_CTSD_NPX	-0.28276	0.10216	-2.76782	0.00634032	CN AB+ vs controls
Plasma_GRN_NPX	0.184656	0.0690481	2.67431	0.00830212	CN AB+ vs controls
Plasma_CD244_NPX	-0.376787	0.141344	-2.66574	0.00850694	CN AB+ vs controls
Plasma_HGF_NPX	-0.205451	0.0776959	-2.64429	0.00903964	CN AB+ vs controls
Plasma_vWF_NPX	-0.71142	0.275696	-2.58045	0.0108075	CN AB+ vs controls
Plasma_IL8_NPX	-0.348389	0.136693	-2.5487	0.0117973	CN AB+ vs controls
Plasma_TWEAK_NPX	-0.170238	0.0693405	-2.45511	0.0152043	CN AB+ vs controls
Plasma_CDH5_NPX	0.192855	0.0785675	2.45464	0.0152233	CN AB+ vs controls
Plasma_FGF_5_NPX	-0.135704	0.056198	-2.41475	0.0169258	CN AB+ vs controls
Plasma_LAPTGF_beta_1_NPX	-0.310498	0.129107	-2.40496	0.0173688	CN AB+ vs controls
Plasma_SPOCK1_NPX	0.172061	0.0751962	2.28816	0.0234979	CN AB+ vs controls
Plasma_CD200_NPX	0.153684	0.0676746	2.27092	0.0245467	CN AB+ vs controls
Plasma_N2DL_2_NPX	0.362423	0.160126	2.26336	0.0250199	CN AB+ vs controls
Plasma_LAIR_2_NPX	0.604968	0.268152	2.25607	0.0254836	CN AB+ vs controls
Plasma_TFPI_NPX	0.152638	0.0689117	2.21497	0.0282396	CN AB+ vs controls
Plasma_CD40_NPX	-0.257583	0.117847	-2.18573	0.0303557	CN AB+ vs controls
Plasma_DDR1_NPX	0.098736	0.0455789	2.16626	0.0318392	CN AB+ vs controls
Plasma_IL10_NPX	-0.310544	0.147457	-2.106	0.036837	CN AB+ vs controls
Plasma_SCARB2_NPX	0.157335	0.0749659	2.09875	0.0374815	CN AB+ vs controls
Plasma_ALCAM_NPX	0.116496	0.0560779	2.0774	0.039436	CN AB+ vs controls
Plasma_Flt3L_NPX	-0.229648	0.110607	-2.07626	0.0395423	CN AB+ vs controls
Plasma_CD200R1_NPX	0.180335	0.087228	2.0674	0.0403813	CN AB+ vs controls
Plasma_IL_18R1_NPX	-0.179438	0.0871368	-2.05927	0.0411632	CN AB+ vs controls
Plasma_uPA_NPX_A	-0.143445	0.0704909	-2.03494	0.0435833	CN AB+ vs controls
Plasma_CLM_6_NPX	0.110063	0.0544583	2.02105	0.0450186	CN AB+ vs controls
Plasma_VEGFA_NPX	-0.242238	0.120289	-2.01379	0.0457842	CN AB+ vs controls
Plasma_IL_1RT2_NPX	0.167779	0.0841906	1.99284	0.048057	CN AB+ vs controls
Plasma_NRTN_NPX	-0.190613	0.0959002	-1.98762	0.0486382	CN AB+ vs controls
Plasma_TNFRSF21_NPX	0.0932848	0.0470405	1.98308	0.049149	CN AB+ vs controls
Plasma_CHIT1_NPX	0.800203	0.405531	1.97322	0.0502718	CN AB+ vs controls
Plasma_EZR_NPX	0.107056	0.0546028	1.96063	0.0517378	CN AB+ vs controls
Plasma_CHI3L1_NPX	-0.389608	0.198974	-1.95809	0.0520384	CN AB+ vs controls
Plasma_Notch3_NPX	0.173379	0.0893866	1.93966	0.054261	CN AB+ vs controls
Plasma_FAS_NPX	0.124932	0.0653942	1.91045	0.0579463	CN AB+ vs controls
Plasma_LXN_NPX	0.173999	0.0920321	1.89063	0.0605645	CN AB+ vs controls
Plasma_MMP_1_NPX	-0.615566	0.32865	-1.87302	0.062974	CN AB+ vs controls
Plasma_GM_CSF_R_alpha_NPX	0.357998	0.192671	1.85808	0.0650796	CN AB+ vs controls
Plasma_IL5_NPX	-0.596123	0.323273	-1.84402	0.0671139	CN AB+ vs controls
Plasma_STAMPB_NPX	-0.446173	0.243136	-1.83508	0.0684364	CN AB+ vs controls
Plasma_Gal_3_NPX	0.128354	0.0699751	1.83428	0.0685543	CN AB+ vs controls
Plasma_NTRK3_NPX	0.11334	0.0618271	1.83318	0.0687187	CN AB+ vs controls
Plasma_PVR_NPX	0.10215	0.0558573	1.82876	0.0693824	CN AB+ vs controls
Plasma_Beta_NGF_NPX	-0.120254	0.0659596	-1.82315	0.0702326	CN AB+ vs controls
Plasma_CSF_1_NPX	-0.082273	0.045848	-1.79447	0.0747122	CN AB+ vs controls
Plasma_TNF_NPX	0.267104	0.148923	1.79357	0.0748572	CN AB+ vs controls
Plasma_SELP_NPX	-0.302405	0.168696	-1.79261	0.0750113	CN AB+ vs controls
Plasma_RGMB_NPX	0.116356	0.0659963	1.76307	0.0798858	CN AB+ vs controls
Plasma_ADAM23_NPX	0.173167	0.0988408	1.75198	0.0817811	CN AB+ vs controls
Plasma_gal_8_NPX	-0.292979	0.169473	-1.72877	0.0858682	CN AB+ vs controls
Plasma_CCL16_NPX	-0.229907	0.133128	-1.72696	0.0861931	CN AB+ vs controls
Plasma_4E_BP1_NPX	-0.288226	0.167514	-1.72061	0.0873441	CN AB+ vs controls
Plasma_JAM_A_NPX	-0.466753	0.271912	-1.71656	0.0880835	CN AB+ vs controls
Plasma_MCP_1_NPX	0.207072	0.121008	1.71123	0.0890657	CN AB+ vs controls
Plasma_CXCL5_NPX	-0.305613	0.179035	-1.707	0.0898502	CN AB+ vs controls
Plasma_TNFRSF14_NPX	-0.164554	0.097337	-1.69056	0.0929574	CN AB+ vs controls
Plasma_FLRT2_NPX	0.10198	0.0604386	1.68733	0.0935767	CN AB+ vs controls
Plasma_ST2_NPX	0.19665	0.117768	1.6698	0.0970028	CN AB+ vs controls
Plasma_LAYN_NPX	0.136672	0.0820444	1.66584	0.0977924	CN AB+ vs controls
Plasma_PECAM_1_NPX	-0.349849	0.211324	-1.65551	0.0998715	CN AB+ vs controls
Plasma_IL_18BP_NPX	0.125059	0.0756415	1.65331	0.100318	CN AB+ vs controls
Plasma_SIRT2_NPX	-0.39466	0.240182	-1.64317	0.102402	CN AB+ vs controls
Plasma_CRTAM_NPX	0.201766	0.123445	1.63446	0.104217	CN AB+ vs controls
Plasma_NCAN_NPX	0.127036	0.0779926	1.62883	0.105407	CN AB+ vs controls
Plasma_IL_5R_alpha_NPX	0.24979	0.153728	1.62488	0.106246	CN AB+ vs controls
Plasma_EPHB6_NPX	0.118345	0.0728772	1.62389	0.106457	CN AB+ vs controls
Plasma_CST5_NPX	0.215093	0.132994	1.61732	0.107869	CN AB+ vs controls
Plasma_t_PA_NPX	-0.340506	0.210615	-1.61672	0.107999	CN AB+ vs controls
Plasma_GZMA_NPX	0.166354	0.103014	1.61487	0.108399	CN AB+ vs controls
Plasma_SMPD1_NPX	0.171815	0.109489	1.56924	0.118658	CN AB+ vs controls
Plasma_BMP_4_NPX	0.158968	0.101956	1.55919	0.121019	CN AB+ vs controls
Plasma_EGFR_NPX	0.0920101	0.0590119	1.55918	0.12102	CN AB+ vs controls
Plasma_SHPS_1_NPX	0.15282	0.0994661	1.5364	0.126505	CN AB+ vs controls
Plasma_PD_L1_NPX	-0.143965	0.0939075	-1.53305	0.127328	CN AB+ vs controls
Plasma_SCARF2_NPX	0.109992	0.0719309	1.52913	0.128298	CN AB+ vs controls
Plasma_CPA2_NPX	0.186931	0.122465	1.5264	0.128975	CN AB+ vs controls
Plasma_NTRK2_NPX	0.0674593	0.044542	1.51451	0.13196	CN AB+ vs controls
Plasma_CNTN1_NPX	0.137047	0.0910007	1.506	0.134129	CN AB+ vs controls
Plasma_CDCP1_NPX	-0.204249	0.13656	-1.49568	0.136798	CN AB+ vs controls
Plasma_MMP_9_NPX	0.286151	0.195101	1.46668	0.144516	CN AB+ vs controls
Plasma_PRTG_NPX	0.103668	0.0713803	1.45234	0.148456	CN AB+ vs controls
Plasma_MB_NPX	0.183967	0.128709	1.42932	0.15495	CN AB+ vs controls
Plasma_CCL28_NPX	-0.125813	0.0890547	-1.41276	0.159756	CN AB+ vs controls
Plasma_SCARA5_NPX	0.0618638	0.0443673	1.39436	0.165231	CN AB+ vs controls
Plasma_CXCL11_NPX	-0.323344	0.233944	-1.38214	0.168943	CN AB+ vs controls
Plasma_PDGFsubunitA_NPX	-0.249336	0.180413	-1.38203	0.168978	CN AB+ vs controls
Plasma_CD93_NPX	0.0886168	0.0651812	1.35955	0.175974	CN AB+ vs controls
Plasma_NBL1_NPX	-0.149363	0.11027	-1.35453	0.177565	CN AB+ vs controls
Plasma_EFNA4_NPX	0.070182	0.05184	1.35382	0.177791	CN AB+ vs controls
Plasma_TNFSF14_NPX	-0.252015	0.186882	-1.34852	0.179484	CN AB+ vs controls
Plasma_GCP5_NPX	0.2243	0.166538	1.34684	0.180023	CN AB+ vs controls
Plasma_CDH3_NPX	0.101024	0.0751051	1.3451	0.180583	CN AB+ vs controls
Plasma_AP_N_NPX	0.100397	0.0751394	1.33615	0.183485	CN AB+ vs controls
Plasma_IGFBP_1_NPX	0.326701	0.244939	1.33381	0.184249	CN AB+ vs controls
Plasma_PAI_NPX	-0.19971	0.150261	-1.32908	0.185799	CN AB+ vs controls
Plasma_CXCL1_NPX	-0.198116	0.150461	-1.31672	0.1899	CN AB+ vs controls
Plasma_MPO_NPX	0.124587	0.0956923	1.30196	0.194888	CN AB+ vs controls
Plasma_IL_6RA_NPX	0.117349	0.0902478	1.3003	0.195455	CN AB+ vs controls
Plasma_CCL11_NPX	-0.129995	0.100731	-1.29052	0.198817	CN AB+ vs controls
Plasma_FcRL2_NPX	0.187687	0.145571	1.28932	0.199233	CN AB+ vs controls
Plasma_GDNFR_alpha_3_NPX	0.0848252	0.0661852	1.28163	0.20191	CN AB+ vs controls
Plasma_CCL24_NPX	0.25826	0.20291	1.27278	0.205026	CN AB+ vs controls
Plasma_IL_24_NPX	-0.250767	0.198423	-1.2638	0.208222	CN AB+ vs controls
Plasma_CXCL6_NPX	-0.258508	0.205098	-1.26041	0.209439	CN AB+ vs controls
Plasma_IL18_NPX	-0.138025	0.109697	-1.25824	0.210223	CN AB+ vs controls
Plasma_Ep_CAM_NPX	0.397861	0.316574	1.25677	0.210753	CN AB+ vs controls
Plasma_SCF_NPX	0.11189	0.089413	1.25139	0.212704	CN AB+ vs controls
Plasma_NRP2_NPX	0.0641679	0.0513118	1.25055	0.213008	CN AB+ vs controls
Plasma_IL12_NPX	0.182926	0.147016	1.24426	0.215307	CN AB+ vs controls
Plasma_IL_10RA_NPX	0.175007	0.144351	1.21238	0.227237	CN AB+ vs controls
Plasma_OPG_NPX_A	-0.0903167	0.0749908	-1.20437	0.230306	CN AB+ vs controls
Plasma_PGLYRP1_NPX	0.126823	0.10546	1.20258	0.230997	CN AB+ vs controls
Plasma_CADM3_NPX	0.128628	0.108208	1.18871	0.236396	CN AB+ vs controls
Plasma_TSLP_NPX	-0.215581	0.182161	-1.18346	0.238461	CN AB+ vs controls
Plasma_ROBO2_NPX	0.109599	0.0932804	1.17494	0.241843	CN AB+ vs controls
Plasma_CCL3_NPX	-0.185098	0.158037	-1.17123	0.243327	CN AB+ vs controls
Plasma_SKR3_NPX	0.0660944	0.0574621	1.15023	0.251846	CN AB+ vs controls
Plasma_IL33_NPX	-0.0883947	0.0768602	-1.15007	0.251909	CN AB+ vs controls
Plasma_CTSS_NPX	0.0552915	0.0484533	1.14113	0.255599	CN AB+ vs controls
Plasma_NMNAT1_NPX	-0.201221	0.177499	-1.13365	0.258714	CN AB+ vs controls
Plasma_SMOC2_NPX	0.098854	0.0879363	1.12415	0.262708	CN AB+ vs controls
Plasma_PRTN3_NPX	0.12601	0.11296	1.11554	0.26637	CN AB+ vs controls
Plasma_IGFBP_7_NPX	0.0823755	0.0754322	1.09205	0.276529	CN AB+ vs controls
Plasma_Siglec_9_NPX	0.0779513	0.0718485	1.08494	0.279655	CN AB+ vs controls
Plasma_CASP_8_NPX	-0.154766	0.142907	-1.08298	0.28052	CN AB+ vs controls
Plasma_CD163_NPX	0.136555	0.126559	1.07898	0.282293	CN AB+ vs controls
Plasma_MATN3_NPX	0.0817692	0.0760239	1.07557	0.283812	CN AB+ vs controls
Plasma_TNFRSF12A_NPX	0.0886946	0.0825203	1.07482	0.284147	CN AB+ vs controls
Plasma_MSR1_NPX	0.0900527	0.0843545	1.06755	0.287405	CN AB+ vs controls
Plasma_NAAA_NPX	-0.178369	0.167236	-1.06657	0.287847	CN AB+ vs controls
Plasma_IFN_gamma_NPX	-0.0743027	0.069858	-1.06363	0.289174	CN AB+ vs controls
Plasma_U_PAR_NPX	0.0696168	0.0660536	1.05394	0.29357	CN AB+ vs controls
Plasma_FGF_21_NPX	-0.327777	0.312173	-1.04999	0.29538	CN AB+ vs controls
Plasma_MMP_10_NPX	0.143441	0.140136	1.02358	0.307648	CN AB+ vs controls
Plasma_EDA2R_NPX	0.109541	0.107132	1.02248	0.308168	CN AB+ vs controls
Plasma_IL_22RA1_NPX	-0.131638	0.128925	-1.02105	0.308845	CN AB+ vs controls
Plasma_TLT_2_NPX	-0.0948011	0.0937454	-1.01126	0.313488	CN AB+ vs controls
Plasma_MCP_2_NPX	-0.16322	0.162775	-1.00273	0.317573	CN AB+ vs controls
Plasma_RGMA_NPX	0.0780901	0.0793736	0.983829	0.326753	CN AB+ vs controls
Plasma_CCL4_NPX	-0.168998	0.171859	-0.983352	0.326987	CN AB+ vs controls
Plasma_CTSZ_NPX	0.0723369	0.0738365	0.97969	0.328786	CN AB+ vs controls
Plasma_TNF_R2_NPX	0.0728966	0.076718	0.950189	0.343515	CN AB+ vs controls
Plasma_TGF_alpha_NPX	-0.0858344	0.093293	-0.920051	0.358994	CN AB+ vs controls
Plasma_CD38_NPX	0.0604273	0.0661634	0.913305	0.362519	CN AB+ vs controls
Plasma_CASP_3_NPX	-0.190776	0.213075	-0.895347	0.372008	CN AB+ vs controls
Plasma_CXCL16_NPX	0.0587433	0.0667883	0.879546	0.380485	CN AB+ vs controls
Plasma_AXL_NPX	0.0665784	0.0763953	0.871499	0.384847	CN AB+ vs controls
Plasma_uPA_NPX	-0.072407	0.0836945	-0.865134	0.38832	CN AB+ vs controls
Plasma_IL6_NPX	-0.188325	0.219371	-0.85848	0.391971	CN AB+ vs controls
Plasma_ICAM_2_NPX	0.0696803	0.0815838	0.854095	0.394387	CN AB+ vs controls
Plasma_Nr_CAM_NPX	0.0366185	0.0433594	0.844534	0.39969	CN AB+ vs controls
Plasma_AZU1_NPX	0.129673	0.156178	0.83029	0.407668	CN AB+ vs controls
Plasma_PON3_NPX	0.132928	0.162468	0.818177	0.414529	CN AB+ vs controls
Plasma_MEPE_NPX	0.0748927	0.0934942	0.801041	0.42435	CN AB+ vs controls
Plasma_IGFBP_2_NPX	0.118745	0.148314	0.80063	0.424588	CN AB+ vs controls
Plasma_IL_2RB_NPX	-0.120278	0.150259	-0.800474	0.424677	CN AB+ vs controls
Plasma_THY1_NPX	0.0425136	0.053788	0.790391	0.430523	CN AB+ vs controls
Plasma_CX3CL1_NPX	-0.0697279	0.0902383	-0.772709	0.440887	CN AB+ vs controls
Plasma_PI3_NPX	0.102124	0.133913	0.762615	0.446867	CN AB+ vs controls
Plasma_TMPRSS5_NPX	0.0756212	0.0995307	0.759777	0.448557	CN AB+ vs controls
Plasma_CCL23_NPX	-0.0854113	0.11502	-0.74258	0.458875	CN AB+ vs controls
Plasma_ARTN_NPX	-0.0712865	0.0968065	-0.736381	0.462626	CN AB+ vs controls
Plasma_PSP_D_NPX	0.155706	0.212403	0.73307	0.464637	CN AB+ vs controls
Plasma_LAT_NPX	-0.117803	0.165927	-0.709968	0.478804	CN AB+ vs controls
Plasma_sFRP_3_NPX	0.0700273	0.100095	0.699605	0.485237	CN AB+ vs controls
Plasma_MMP_2_NPX	0.0544643	0.078071	0.697626	0.48647	CN AB+ vs controls
Plasma_N_CDase_NPX	-0.0933901	0.134657	-0.69354	0.489023	CN AB+ vs controls
Plasma_TNF_R1_NPX	0.0488219	0.0727148	0.671416	0.502968	CN AB+ vs controls
Plasma_IL2_RA_NPX	0.0665047	0.0999979	0.665061	0.507013	CN AB+ vs controls
Plasma_LTBR_NPX	0.0434533	0.0654404	0.664012	0.507682	CN AB+ vs controls
Plasma_NEP_NPX	-0.12549	0.191349	-0.655816	0.512928	CN AB+ vs controls
Plasma_MCP_4_NPX	-0.098377	0.151695	-0.64852	0.517621	CN AB+ vs controls
Plasma_FGF_19_NPX	0.159389	0.247317	0.644473	0.520234	CN AB+ vs controls
Plasma_RARRES2_NPX	-0.0343814	0.0537385	-0.639791	0.523265	CN AB+ vs controls
Plasma_TN_R_NPX	0.084458	0.13204	0.63964	0.523363	CN AB+ vs controls
Plasma_IL_1RT1_NPX	0.0396969	0.0621509	0.638717	0.523962	CN AB+ vs controls
Plasma_RSPO1_NPX	0.0482618	0.0756838	0.637677	0.524637	CN AB+ vs controls
Plasma_IL_1alpha_NPX	0.0539125	0.0863123	0.624621	0.53315	CN AB+ vs controls
Plasma_IL_17C_NPX	0.108876	0.177553	0.613204	0.540652	CN AB+ vs controls
Plasma_CTSC_NPX	-0.0689142	0.117943	-0.584302	0.559884	CN AB+ vs controls
Plasma_OSM_NPX	0.113689	0.210981	0.53886	0.590766	CN AB+ vs controls
Plasma_SIGLEC1_NPX	0.0647601	0.120546	0.537222	0.591895	CN AB+ vs controls
Plasma_ST1A1_NPX	0.0789818	0.149084	0.529781	0.597032	CN AB+ vs controls
Plasma_G_CSF_NPX	0.0609697	0.11599	0.525644	0.599896	CN AB+ vs controls
Plasma_OPN_NPX	-0.0550602	0.105269	-0.523041	0.601703	CN AB+ vs controls
Plasma_TNFRSF9_NPX	-0.046987	0.0910468	-0.516075	0.606547	CN AB+ vs controls
Plasma_PCSK9_NPX	-0.0396998	0.0775364	-0.512015	0.609379	CN AB+ vs controls
Plasma_EPHB4_NPX	0.0357108	0.0704875	0.506626	0.613147	CN AB+ vs controls
Plasma_MCP_3_NPX	-0.0769317	0.154033	-0.499451	0.618179	CN AB+ vs controls
Plasma_MCP_1_NPX_A	0.0600282	0.121442	0.494297	0.621805	CN AB+ vs controls
Plasma_CXCL10_NPX	-0.0986042	0.205844	-0.479023	0.632606	CN AB+ vs controls
Plasma_ADA_NPX	-0.047748	0.101554	-0.470175	0.6389	CN AB+ vs controls
Plasma_TR_NPX	0.0531716	0.11311	0.470086	0.638963	CN AB+ vs controls
Plasma_Gal_4_NPX	-0.059424	0.127288	-0.466847	0.641274	CN AB+ vs controls
Plasma_IL_10RB_NPX	0.0271375	0.0585013	0.463878	0.643395	CN AB+ vs controls
Plasma_SPON1_NPX	0.0260915	0.0578205	0.45125	0.652448	CN AB+ vs controls
Plasma_CLM_1_NPX	0.0669811	0.162368	0.412525	0.680532	CN AB+ vs controls
Plasma_PDGF_R_alpha_NPX	0.0272553	0.0665692	0.409428	0.682798	CN AB+ vs controls
Plasma_Dkk_4_NPX	0.0488255	0.12085	0.404017	0.686764	CN AB+ vs controls
Plasma_IL_20RA_NPX	0.0614682	0.152681	0.402592	0.68781	CN AB+ vs controls
Plasma_KYNU_NPX	0.0482025	0.120005	0.401671	0.688487	CN AB+ vs controls
Plasma_CXCL9_NPX	0.0720104	0.1821	0.395444	0.693066	CN AB+ vs controls
Plasma_UNC5C_NPX	0.0312889	0.0828486	0.377664	0.706204	CN AB+ vs controls
Plasma_DRAXIN_NPX	0.040785	0.109408	0.372778	0.70983	CN AB+ vs controls
Plasma_TRAIL_NPX	0.0279076	0.0771283	0.361834	0.717976	CN AB+ vs controls
Plasma_MANF_NPX	0.0207969	0.0581889	0.357403	0.721282	CN AB+ vs controls
Plasma_PLXNB3_NPX	0.0502401	0.140829	0.356744	0.721775	CN AB+ vs controls
Plasma_OPG_NPX	0.0261023	0.0740375	0.352555	0.724907	CN AB+ vs controls
Plasma_CPB1_NPX	-0.068413	0.196697	-0.347808	0.728462	CN AB+ vs controls
Plasma_DLK_1_NPX	0.0471348	0.135956	0.346692	0.729299	CN AB+ vs controls
Plasma_CPM_NPX	-0.0162916	0.0476316	-0.342033	0.732795	CN AB+ vs controls
Plasma_CCL20_NPX	-0.067632	0.19789	-0.341766	0.732996	CN AB+ vs controls
Plasma_IL_17A_NPX	-0.0542805	0.164972	-0.329028	0.742584	CN AB+ vs controls
Plasma_TIMP4_NPX	0.0361389	0.114286	0.316214	0.752271	CN AB+ vs controls
Plasma_BLMhydrolase_NPX	-0.0311078	0.0985046	-0.315801	0.752584	CN AB+ vs controls
Plasma_TNFSF13B_NPX	0.0227437	0.0733772	0.309956	0.757016	CN AB+ vs controls
Plasma_CPA1_NPX	-0.060939	0.201898	-0.301831	0.763191	CN AB+ vs controls
Plasma_CSTB_NPX	0.0335091	0.113026	0.296471	0.767272	CN AB+ vs controls
Plasma_MMP_3_NPX	0.0467667	0.158095	0.295815	0.767773	CN AB+ vs controls
Plasma_SCGB3A2_NPX	-0.0654639	0.23085	-0.283578	0.777117	CN AB+ vs controls
Plasma_FABP4_NPX	0.0459361	0.165208	0.27805	0.78135	CN AB+ vs controls
Plasma_COL1A1_NPX	0.0258357	0.093228	0.277124	0.782059	CN AB+ vs controls
Plasma_IL_15RA_NPX	-0.0115096	0.0430245	-0.267514	0.789434	CN AB+ vs controls
Plasma_GDF_8_NPX	0.0339426	0.1284	0.26435	0.791866	CN AB+ vs controls
Plasma_CLEC1B_NPX	-0.0325686	0.124458	-0.261683	0.793918	CN AB+ vs controls
Plasma_CD6_NPX	0.0298362	0.114973	0.259507	0.795593	CN AB+ vs controls
Plasma_IL_20_NPX	0.0279359	0.112606	0.248085	0.804402	CN AB+ vs controls
Plasma_Beta_NGF_NPX_A	0.0178409	0.0730478	0.244236	0.807375	CN AB+ vs controls
Plasma_IL4_NPX	-0.053971	0.228164	-0.236544	0.813327	CN AB+ vs controls
Plasma_LDLreceptor_NPX	-0.0280768	0.120812	-0.2324	0.816538	CN AB+ vs controls
Plasma_JAM_B_NPX	0.0149241	0.064775	0.230399	0.818089	CN AB+ vs controls
Plasma_LIF_NPX	-0.0352017	0.156756	-0.224564	0.822618	CN AB+ vs controls
Plasma_CCL19_NPX	-0.0454797	0.205357	-0.221466	0.825025	CN AB+ vs controls
Plasma_ADAM22_NPX	-0.0183937	0.09408	-0.195511	0.845252	CN AB+ vs controls
Plasma_GFR_alpha_1_NPX	0.0137513	0.0707189	0.19445	0.846082	CN AB+ vs controls
Plasma_LIF_R_NPX	0.0124912	0.0644202	0.193902	0.84651	CN AB+ vs controls
Plasma_IL_12B_NPX	0.0267279	0.142285	0.187847	0.851245	CN AB+ vs controls
Plasma_CCL25_NPX	0.0251841	0.136908	0.183949	0.854297	CN AB+ vs controls
Plasma_MDGA1_NPX	0.0290555	0.161707	0.17968	0.857642	CN AB+ vs controls
Plasma_TNFB_NPX	0.0182107	0.108006	0.168608	0.866328	CN AB+ vs controls
Plasma_PLXNB1_NPX	-0.0196044	0.117057	-0.167478	0.867215	CN AB+ vs controls
Plasma_SELE_NPX	-0.0230552	0.141622	-0.162794	0.870895	CN AB+ vs controls
Plasma_EN_RAGE_NPX	-0.0338991	0.209243	-0.162008	0.871513	CN AB+ vs controls
Plasma_TR_AP_NPX	0.0145593	0.0943862	0.154252	0.877614	CN AB+ vs controls
Plasma_CCL15_NPX	0.0201336	0.132407	0.152058	0.879341	CN AB+ vs controls
Plasma_IL2_NPX	0.00806999	0.0666949	0.120999	0.903851	CN AB+ vs controls
Plasma_GDNF_NPX_A	0.0104342	0.0910569	0.11459	0.90892	CN AB+ vs controls
Plasma_SLAMF1_NPX	0.0158334	0.14225	0.111307	0.911519	CN AB+ vs controls
Plasma_BCAN_NPX	-0.0113626	0.104486	-0.108748	0.913545	CN AB+ vs controls
Plasma_RETN_NPX	-0.0117397	0.111852	-0.104958	0.916547	CN AB+ vs controls
Plasma_NT_proBNP_NPX	0.0284188	0.277927	0.102253	0.91869	CN AB+ vs controls
Plasma_CNTN5_NPX	0.0109321	0.112557	0.0971256	0.922754	CN AB+ vs controls
Plasma_TRANCE_NPX	-0.0141151	0.148356	-0.0951436	0.924325	CN AB+ vs controls
Plasma_IL_17RA_NPX	-0.0111705	0.130411	-0.085656	0.931852	CN AB+ vs controls
Plasma_WFIKKN1_NPX	0.00898254	0.105582	0.0850764	0.932312	CN AB+ vs controls
Plasma_Alpha_2_MRAP_NPX	0.0108705	0.128177	0.0848088	0.932524	CN AB+ vs controls
Plasma_TFF3_NPX	0.00708734	0.110296	0.0642574	0.948849	CN AB+ vs controls
Plasma_CD5_NPX	0.00448095	0.0753595	0.0594609	0.952663	CN AB+ vs controls
Plasma_FGF_23_NPX	-0.00578016	0.127447	-0.0453535	0.963885	CN AB+ vs controls
Plasma_GDF_15_NPX	-0.0038758	0.101216	-0.0382922	0.969505	CN AB+ vs controls
Plasma_VWC2_NPX	0.00407796	0.108434	0.0376077	0.97005	CN AB+ vs controls
Plasma_PLC_NPX	0.00242054	0.0680465	0.0355718	0.97167	CN AB+ vs controls
Plasma_KLK6_NPX	-0.00119948	0.0954072	-0.0125723	0.989985	CN AB+ vs controls
Plasma_DNER_NPX	-0.00068233	0.0587762	-0.011609	0.990753	CN AB+ vs controls
Plasma_IL13_NPX	0.00179009	0.192311	0.0093083	0.992585	CN AB+ vs controls

## Sheet: S9 Neuroimaging Associations
protein	protein_abb	Neuroimaging endpoint	Estimate	SE	t-value	pval	fdr	bonferroni
Plasma_PI3_NPX	Plasma_PI3	Signature CT	-0.513906	0.12786	-4.0193	7.1077e-05	0.0094675	0.0181246
CSF_MMP_10_NPX	MMP_10	Signature CT	-0.313531	0.0894293	-3.50592	0.000512031	0.0300091	0.107015
CSF_CHI3L1_NPX	CHI3L1	Signature CT	-0.294458	0.0709967	-4.14749	4.18966e-05	0.00875639	0.00875639
Plasma_LTBR_NPX	Plasma_LTBR	Signature CT	-0.236394	0.0589729	-4.00852	7.42549e-05	0.0094675	0.018935
CSF_CXCL16_NPX	CXCL16	Signature CT	-0.158942	0.0457492	-3.47419	0.000574336	0.0300091	0.120036
CSF_TNF_R1_NPX	TNF_R1	Signature CT	-0.127063	0.0358668	-3.54263	0.000447832	0.0300091	0.0935968

## Sheet: S10 CDR-SB baseline CSF
protein	protein_abb	covs	Estimate	SE	t-value	pval	fdr	bonferroni
CSF_CCL3_NPX	CCL3	cdr_sum_of_boxes_baseline	0.0982166	0.0193672	5.07127	6.06363e-07	0.00012673	0.00012673
CSF_TNF_R2_NPX	TNF_R2	cdr_sum_of_boxes_baseline	0.0892999	0.0188049	4.74876	2.85874e-06	0.000298738	0.000597476
CSF_IL8_NPX	IL8	cdr_sum_of_boxes_baseline	0.0872947	0.0215737	4.04635	6.24812e-05	0.00435285	0.0130586
CSF_MMP_10_NPX	MMP_10	cdr_sum_of_boxes_baseline	0.0936818	0.0263902	3.54987	0.000431372	0.0150261	0.0901568
CSF_EZR_NPX	EZR	cdr_sum_of_boxes_baseline	0.0560494	0.0156333	3.58526	0.000378467	0.0150261	0.0790997
CSF_RGMB_NPX	RGMB	cdr_sum_of_boxes_baseline	-0.0454989	0.0126676	-3.59177	0.000369439	0.0150261	0.0772128
CSF_OPN_NPX	OPN	cdr_sum_of_boxes_baseline	0.047114	0.0136077	3.4623	0.000593506	0.0177204	0.124043
CSF_CXCL1_NPX	CXCL1	cdr_sum_of_boxes_baseline	0.0916423	0.0274301	3.34094	0.000913666	0.0212174	0.190956
CSF_PDGF_R_alpha_NPX	PDGF_R_alpha	cdr_sum_of_boxes_baseline	-0.0567651	0.0169445	-3.35005	0.000884912	0.0212174	0.184947
CSF_FLRT2_NPX	FLRT2	cdr_sum_of_boxes_baseline	-0.0476617	0.0144535	-3.2976	0.00106259	0.0222081	0.222081
CSF_GDF_15_NPX	GDF_15	cdr_sum_of_boxes_baseline	0.0709502	0.0221099	3.20897	0.00143976	0.0259722	0.30091
CSF_MMP_1_NPX	MMP_1	cdr_sum_of_boxes_baseline	-0.140294	0.0441546	-3.17732	0.0016021	0.0259722	0.33484
CSF_CNTN5_NPX	CNTN5	cdr_sum_of_boxes_baseline	-0.0551347	0.0173661	-3.17485	0.0016155	0.0259722	0.337639
CSF_ROBO2_NPX	ROBO2	cdr_sum_of_boxes_baseline	-0.0707158	0.022652	-3.12183	0.00192819	0.0269145	0.402991
CSF_Dkk_4_NPX	Dkk_4	cdr_sum_of_boxes_baseline	-0.057357	0.0183761	-3.12129	0.00193166	0.0269145	0.403717
CSF_IL_5R_alpha_NPX	IL_5R_alpha	cdr_sum_of_boxes_baseline	0.0440306	0.0146949	2.99631	0.0029033	0.0379244	0.60679
CSF_CDH6_NPX	CDH6	cdr_sum_of_boxes_baseline	-0.0489424	0.0172919	-2.83038	0.00488441	0.0600495	1
CSF_TNFRSF10C_NPX	TNFRSF10C	cdr_sum_of_boxes_baseline	0.038993	0.0140304	2.77917	0.00570748	0.0627822	1
CSF_DRAXIN_NPX	DRAXIN	cdr_sum_of_boxes_baseline	-0.0502111	0.0180193	-2.78651	0.00558225	0.0627822	1
CSF_SCARA5_NPX	SCARA5	cdr_sum_of_boxes_baseline	-0.0521859	0.0189277	-2.75711	0.0060993	0.0637376	1
CSF_CD163_NPX	CD163	cdr_sum_of_boxes_baseline	0.0410035	0.0151635	2.7041	0.00714202	0.0678492	1
CSF_CD200_NPX	CD200	cdr_sum_of_boxes_baseline	-0.0428321	0.015778	-2.71467	0.00692205	0.0678492	1
CSF_CHIT1_NPX	CHIT1	cdr_sum_of_boxes_baseline	0.195395	0.0738687	2.64516	0.00848768	0.0739135	1
CSF_RGMA_NPX	RGMA	cdr_sum_of_boxes_baseline	-0.0220301	0.00829764	-2.65498	0.00824873	0.0739135	1
CSF_OPG_NPX	OPG	cdr_sum_of_boxes_baseline	0.0474506	0.0183357	2.58789	0.0100091	0.0771926	1
CSF_PAI_NPX	PAI	cdr_sum_of_boxes_baseline	0.049135	0.0190455	2.57988	0.0102402	0.0771926	1
CSF_CCL19_NPX	CCL19	cdr_sum_of_boxes_baseline	-0.0936593	0.0359953	-2.60199	0.00961355	0.0771926	1
CSF_EPHB6_NPX	EPHB6	cdr_sum_of_boxes_baseline	-0.0689944	0.0267792	-2.57642	0.0103416	0.0771926	1
CSF_ALCAM_NPX	ALCAM	cdr_sum_of_boxes_baseline	-0.029875	0.0117532	-2.54186	0.0114037	0.0808183	1
CSF_CXCL16_NPX	CXCL16	cdr_sum_of_boxes_baseline	0.0336103	0.0133159	2.52408	0.0119874	0.0808183	1
CSF_RSPO1_NPX	RSPO1	cdr_sum_of_boxes_baseline	-0.036873	0.0145912	-2.52706	0.0118877	0.0808183	1
CSF_NTRK3_NPX	NTRK3	cdr_sum_of_boxes_baseline	-0.0351787	0.0145212	-2.42257	0.0158555	0.103556	1
CSF_CLM_6_NPX	CLM_6	cdr_sum_of_boxes_baseline	0.0477871	0.0199363	2.39699	0.0169895	0.1076	1
CSF_NMNAT1_NPX	NMNAT1	cdr_sum_of_boxes_baseline	0.0806226	0.0338378	2.38262	0.0176575	0.108542	1
CSF_PD_L1_NPX	PD_L1	cdr_sum_of_boxes_baseline	-0.0461711	0.0203267	-2.27145	0.0236515	0.137967	1
CSF_JAM_B_NPX	JAM_B	cdr_sum_of_boxes_baseline	-0.0206659	0.0091055	-2.2696	0.0237646	0.137967	1
CSF_SMOC2_NPX	SMOC2	cdr_sum_of_boxes_baseline	0.0523785	0.0232031	2.25739	0.0245239	0.138527	1
CSF_TNFRSF14_NPX	TNFRSF14	cdr_sum_of_boxes_baseline	-0.0265963	0.0120424	-2.20856	0.0277729	0.143165	1
CSF_IGFBP_7_NPX	IGFBP_7	cdr_sum_of_boxes_baseline	-0.0589268	0.026463	-2.22676	0.0265208	0.143165	1
CSF_MSR1_NPX	MSR1	cdr_sum_of_boxes_baseline	0.0403991	0.0182185	2.21748	0.0271532	0.143165	1
CSF_Alpha_2_MRAP_NPX	Alpha_2_MRAP	cdr_sum_of_boxes_baseline	-0.0319509	0.0144959	-2.20414	0.028085	0.143165	1
CSF_UNC5C_NPX	UNC5C	cdr_sum_of_boxes_baseline	-0.0330936	0.0152853	-2.16506	0.030975	0.154137	1
CSF_OSM_NPX	OSM	cdr_sum_of_boxes_baseline	0.0294647	0.0141268	2.08573	0.0376381	0.179743	1
CSF_VWC2_NPX	VWC2	cdr_sum_of_boxes_baseline	-0.0407632	0.0196524	-2.07421	0.0387007	0.179743	1
CSF_ADAM23_NPX	ADAM23	cdr_sum_of_boxes_baseline	-0.0189561	0.00912203	-2.07805	0.0383432	0.179743	1
CSF_CDH3_NPX	CDH3	cdr_sum_of_boxes_baseline	-0.017762	0.00867312	-2.04794	0.0412204	0.187284	1
CSF_SHPS_1_NPX	SHPS_1	cdr_sum_of_boxes_baseline	-0.0645807	0.0321002	-2.01185	0.0449079	0.197075	1
CSF_IL_18R1_NPX	IL_18R1	cdr_sum_of_boxes_baseline	-0.0556997	0.0277317	-2.00852	0.0452613	0.197075	1
CSF_CXCL10_NPX	CXCL10	cdr_sum_of_boxes_baseline	0.0925325	0.0465585	1.98745	0.0475561	0.202841	1
CSF_TNF_R1_NPX	TNF_R1	cdr_sum_of_boxes_baseline	0.0205102	0.0103876	1.97448	0.0490162	0.204086	1
CSF_N2DL_2_NPX	N2DL_2	cdr_sum_of_boxes_baseline	-0.0643163	0.0326869	-1.96765	0.0498008	0.204086	1
CSF_AP_N_NPX	AP_N	cdr_sum_of_boxes_baseline	-0.0163763	0.00859355	-1.90565	0.057414	0.225576	1
CSF_CHI3L1_NPX	CHI3L1	cdr_sum_of_boxes_baseline	0.0391775	0.0205892	1.90281	0.0577844	0.225576	1
CSF_t_PA_NPX	t_PA	cdr_sum_of_boxes_baseline	-0.0289677	0.015254	-1.89902	0.0582827	0.225576	1
CSF_CTSS_NPX	CTSS	cdr_sum_of_boxes_baseline	-0.0209616	0.0112325	-1.86615	0.0627532	0.238462	1
CSF_HAGH_NPX	HAGH	cdr_sum_of_boxes_baseline	0.0202444	0.011083	1.82661	0.0685049	0.25567	1
CSF_HGF_NPX	HGF	cdr_sum_of_boxes_baseline	0.0258784	0.0144824	1.78689	0.0747137	0.269227	1
CSF_Flt3L_NPX	Flt3L	cdr_sum_of_boxes_baseline	0.0240909	0.0134686	1.78866	0.0744277	0.269227	1
CSF_IGFBP_1_NPX	IGFBP_1	cdr_sum_of_boxes_baseline	0.0241353	0.0137299	1.75786	0.0795379	0.281753	1
CSF_TR_AP_NPX	TR_AP	cdr_sum_of_boxes_baseline	-0.0211382	0.0121504	-1.73972	0.0826795	0.288	1
CSF_MB_NPX	MB	cdr_sum_of_boxes_baseline	-0.0878215	0.0532122	-1.6504	0.0996477	0.320872	1
CSF_TWEAK_NPX	TWEAK	cdr_sum_of_boxes_baseline	-0.0271898	0.0163652	-1.66144	0.0974105	0.320872	1
CSF_ADA_NPX	ADA	cdr_sum_of_boxes_baseline	-0.0452154	0.027378	-1.65152	0.0994189	0.320872	1
CSF_NBL1_NPX	NBL1	cdr_sum_of_boxes_baseline	0.0198585	0.0119035	1.6683	0.0960416	0.320872	1
CSF_WFIKKN1_NPX	WFIKKN1	cdr_sum_of_boxes_baseline	-0.0264751	0.0160485	-1.64969	0.0997928	0.320872	1
CSF_IL_10RB_NPX	IL_10RB	cdr_sum_of_boxes_baseline	0.0234831	0.0144687	1.62303	0.105372	0.333138	1
CSF_NAAA_NPX	NAAA	cdr_sum_of_boxes_baseline	-0.0303697	0.0187883	-1.61641	0.106795	0.333138	1
CSF_STAMPB_NPX	STAMPB	cdr_sum_of_boxes_baseline	0.0175314	0.0109902	1.59518	0.111463	0.342585	1
CSF_NRP2_NPX	NRP2	cdr_sum_of_boxes_baseline	-0.025027	0.0158181	-1.58217	0.114403	0.346524	1
CSF_CSTB_NPX	CSTB	cdr_sum_of_boxes_baseline	0.0235055	0.0150748	1.55926	0.119727	0.353074	1
CSF_4E_BP1_NPX	4E_BP1	cdr_sum_of_boxes_baseline	0.0286576	0.0183897	1.55835	0.119944	0.353074	1
CSF_IGFBP_2_NPX	IGFBP_2	cdr_sum_of_boxes_baseline	0.0265797	0.0171432	1.55045	0.121826	0.353634	1
CSF_DDR1_NPX	DDR1	cdr_sum_of_boxes_baseline	-0.0244966	0.015944	-1.53641	0.12523	0.353689	1
CSF_CD200R1_NPX	CD200R1	cdr_sum_of_boxes_baseline	-0.0216033	0.0140491	-1.5377	0.124915	0.353689	1
CSF_NTRK2_NPX	NTRK2	cdr_sum_of_boxes_baseline	-0.0170323	0.0112176	-1.51836	0.129715	0.361473	1
CSF_CLM_1_NPX	CLM_1	cdr_sum_of_boxes_baseline	0.0579546	0.0386383	1.49993	0.134424	0.369667	1
CSF_PLC_NPX	PLC	cdr_sum_of_boxes_baseline	0.0235803	0.015847	1.48799	0.137542	0.372857	1
CSF_MATN3_NPX	MATN3	cdr_sum_of_boxes_baseline	0.0286295	0.0193307	1.48104	0.139386	0.372857	1
CSF_GCP5_NPX	GCP5	cdr_sum_of_boxes_baseline	-0.0294037	0.0199315	-1.47524	0.140937	0.372857	1
CSF_CXCL6_NPX	CXCL6	cdr_sum_of_boxes_baseline	0.0429129	0.0297359	1.44313	0.149768	0.391268	1
CSF_AXL_NPX	AXL	cdr_sum_of_boxes_baseline	-0.0232758	0.0165135	-1.4095	0.159466	0.411462	1
CSF_TNFSF13B_NPX	TNFSF13B	cdr_sum_of_boxes_baseline	0.0286923	0.0204536	1.4028	0.161455	0.411513	1
CSF_PVR_NPX	PVR	cdr_sum_of_boxes_baseline	-0.0253938	0.0182239	-1.39344	0.164264	0.413628	1
CSF_CXCL9_NPX	CXCL9	cdr_sum_of_boxes_baseline	0.0798238	0.05758	1.38631	0.166426	0.414084	1
CSF_LIF_R_NPX	LIF_R	cdr_sum_of_boxes_baseline	0.0185495	0.0136051	1.36342	0.173519	0.421691	1
CSF_CCL23_NPX	CCL23	cdr_sum_of_boxes_baseline	0.0289683	0.021214	1.36553	0.172855	0.421691	1
CSF_VEGFA_NPX	VEGFA	cdr_sum_of_boxes_baseline	-0.0200013	0.01483	-1.34871	0.178195	0.427311	1
CSF_Beta_NGF_NPX	Beta_NGF	cdr_sum_of_boxes_baseline	-0.0155209	0.0115538	-1.34336	0.179921	0.427311	1
CSF_Siglec_9_NPX	Siglec_9	cdr_sum_of_boxes_baseline	0.0256281	0.0193619	1.32364	0.186381	0.43768	1
CSF_JAM_A_NPX	JAM_A	cdr_sum_of_boxes_baseline	0.0203352	0.0160149	1.26977	0.204906	0.459921	1
CSF_CTSZ_NPX	CTSZ	cdr_sum_of_boxes_baseline	-0.0209162	0.0165435	-1.26432	0.206854	0.459921	1
CSF_TRAIL_NPX	TRAIL	cdr_sum_of_boxes_baseline	0.0156793	0.0123349	1.27113	0.204423	0.459921	1
CSF_CD40_NPX	CD40	cdr_sum_of_boxes_baseline	0.0201423	0.0158598	1.27002	0.204817	0.459921	1
CSF_SKR3_NPX	SKR3	cdr_sum_of_boxes_baseline	-0.0217906	0.0170323	-1.27937	0.201509	0.459921	1
CSF_TNFB_NPX	TNFB	cdr_sum_of_boxes_baseline	0.030345	0.0243014	1.24869	0.21251	0.465996	1
CSF_PRTG_NPX	PRTG	cdr_sum_of_boxes_baseline	-0.0133387	0.0107181	-1.2445	0.214046	0.465996	1
CSF_LDLreceptor_NPX	LDLreceptor	cdr_sum_of_boxes_baseline	-0.0188023	0.0153724	-1.22312	0.222005	0.47834	1
CSF_CCL25_NPX	CCL25	cdr_sum_of_boxes_baseline	0.0305806	0.025322	1.20767	0.227891	0.486013	1
CSF_SMPD1_NPX	SMPD1	cdr_sum_of_boxes_baseline	-0.0232164	0.0194985	-1.19067	0.234489	0.490082	1
CSF_ADAM22_NPX	ADAM22	cdr_sum_of_boxes_baseline	-0.0190125	0.0159163	-1.19453	0.232981	0.490082	1
CSF_CTSC_NPX	CTSC	cdr_sum_of_boxes_baseline	-0.0219556	0.0191701	-1.1453	0.25277	0.523058	1
CSF_SELP_NPX	SELP	cdr_sum_of_boxes_baseline	-0.0261562	0.0232289	-1.12602	0.260834	0.534455	1
CSF_GFR_alpha_1_NPX	GFR_alpha_1	cdr_sum_of_boxes_baseline	0.0130382	0.0118302	1.10211	0.271079	0.550053	1
CSF_LAPTGF_beta_1_NPX	LAPTGF_beta_1	cdr_sum_of_boxes_baseline	0.0319727	0.0296716	1.07755	0.281884	0.561748	1
CSF_MCP_2_NPX	MCP_2	cdr_sum_of_boxes_baseline	0.032902	0.0305552	1.07681	0.282218	0.561748	1
CSF_CNTN1_NPX	CNTN1	cdr_sum_of_boxes_baseline	-0.0162876	0.0154079	-1.0571	0.291106	0.573973	1
CSF_CSF_1_NPX	1	cdr_sum_of_boxes_baseline	0.00936789	0.00900329	1.0405	0.298739	0.575592	1
CSF_GDF_8_NPX	GDF_8	cdr_sum_of_boxes_baseline	-0.0186328	0.017941	-1.03856	0.299639	0.575592	1
CSF_KYNU_NPX	KYNU	cdr_sum_of_boxes_baseline	0.0225979	0.0217838	1.03738	0.300189	0.575592	1
CSF_IL_6RA_NPX	IL_6RA	cdr_sum_of_boxes_baseline	-0.0202697	0.0200569	-1.01061	0.312816	0.576101	1
CSF_MMP_3_NPX	MMP_3	cdr_sum_of_boxes_baseline	0.0266726	0.0265101	1.00613	0.314962	0.576101	1
CSF_KLK6_NPX	KLK6	cdr_sum_of_boxes_baseline	-0.0109209	0.0108891	-1.00292	0.316507	0.576101	1
CSF_DNER_NPX	DNER	cdr_sum_of_boxes_baseline	-0.00641975	0.0064075	-1.00191	0.316994	0.576101	1
CSF_SCARF2_NPX	SCARF2	cdr_sum_of_boxes_baseline	0.0152188	0.0151023	1.00772	0.314201	0.576101	1
CSF_GDNFR_alpha_3_NPX	GDNFR_alpha_3	cdr_sum_of_boxes_baseline	0.0197682	0.0195123	1.01311	0.31162	0.576101	1
CSF_THY1_NPX	THY1	cdr_sum_of_boxes_baseline	0.0061115	0.0061508	0.993611	0.321014	0.578379	1
CSF_TR_NPX	TR	cdr_sum_of_boxes_baseline	-0.0121503	0.0124756	-0.973928	0.330682	0.590706	1
CSF_MCP_1_NPX	MCP_1	cdr_sum_of_boxes_baseline	0.0208997	0.0218801	0.955194	0.340058	0.602306	1
CSF_IL12_NPX	IL12	cdr_sum_of_boxes_baseline	-0.023158	0.024416	-0.948476	0.343461	0.603222	1
CSF_IL18_NPX	IL18	cdr_sum_of_boxes_baseline	0.0191314	0.0206679	0.925655	0.355185	0.613501	1
CSF_PLXNB1_NPX	PLXNB1	cdr_sum_of_boxes_baseline	-0.0153453	0.0165222	-0.928771	0.353569	0.613501	1
CSF_U_PAR_NPX	U_PAR	cdr_sum_of_boxes_baseline	0.0105576	0.0121725	0.867335	0.38628	0.654424	1
CSF_CD38_NPX	CD38	cdr_sum_of_boxes_baseline	-0.0223262	0.0258494	-0.863702	0.388271	0.654424	1
CSF_GZMA_NPX	GZMA	cdr_sum_of_boxes_baseline	-0.0236464	0.0271418	-0.871216	0.38416	0.654424	1
CSF_LTBR_NPX	LTBR	cdr_sum_of_boxes_baseline	-0.010249	0.0121203	-0.845608	0.398278	0.665649	1
CSF_FAS_NPX	FAS	cdr_sum_of_boxes_baseline	0.0129479	0.0155607	0.832089	0.405856	0.665649	1
CSF_CPA1_NPX	CPA1	cdr_sum_of_boxes_baseline	0.022238	0.0267332	0.83185	0.405991	0.665649	1
CSF_CXCL11_NPX	CXCL11	cdr_sum_of_boxes_baseline	0.0398732	0.0481052	0.828876	0.40767	0.665649	1
CSF_gal_8_NPX	gal_8	cdr_sum_of_boxes_baseline	-0.0193764	0.0239872	-0.807784	0.419696	0.675479	1
CSF_MANF_NPX	MANF	cdr_sum_of_boxes_baseline	-0.0167868	0.0208019	-0.806988	0.420154	0.675479	1
CSF_ICAM_2_NPX	ICAM_2	cdr_sum_of_boxes_baseline	-0.0085065	0.0108087	-0.787004	0.431747	0.688818	1
CSF_CD244_NPX	CD244	cdr_sum_of_boxes_baseline	-0.0159279	0.0206602	-0.770949	0.441194	0.698556	1
CSF_TFF3_NPX	TFF3	cdr_sum_of_boxes_baseline	0.0110847	0.0162387	0.682611	0.495249	0.70413	1
CSF_NT_proBNP_NPX	NT_proBNP	cdr_sum_of_boxes_baseline	-0.0141742	0.0203026	-0.698148	0.485491	0.70413	1
CSF_TFPI_NPX	TFPI	cdr_sum_of_boxes_baseline	0.0109712	0.0154645	0.709442	0.478465	0.70413	1
CSF_RETN_NPX	RETN	cdr_sum_of_boxes_baseline	-0.0205979	0.0283202	-0.727322	0.467455	0.70413	1
CSF_MMP_2_NPX	MMP_2	cdr_sum_of_boxes_baseline	-0.00781195	0.0114233	-0.683863	0.494458	0.70413	1
CSF_PGLYRP1_NPX	PGLYRP1	cdr_sum_of_boxes_baseline	0.0189524	0.0255399	0.742071	0.458481	0.70413	1
CSF_IL_18BP_NPX	IL_18BP	cdr_sum_of_boxes_baseline	0.00872297	0.0120818	0.721989	0.470724	0.70413	1
CSF_IL6_NPX	IL6	cdr_sum_of_boxes_baseline	0.0310107	0.0443653	0.698985	0.484968	0.70413	1
CSF_CST5_NPX	CST5	cdr_sum_of_boxes_baseline	-0.0044484	0.00598625	-0.743103	0.457857	0.70413	1
CSF_PLXNB3_NPX	PLXNB3	cdr_sum_of_boxes_baseline	-0.012218	0.0173675	-0.703502	0.482153	0.70413	1
CSF_TNFRSF12A_NPX	TNFRSF12A	cdr_sum_of_boxes_baseline	0.00939335	0.0133798	0.702053	0.483055	0.70413	1
CSF_BMP_4_NPX	BMP_4	cdr_sum_of_boxes_baseline	0.0135461	0.0187409	0.722806	0.470223	0.70413	1
CSF_MDGA1_NPX	MDGA1	cdr_sum_of_boxes_baseline	-0.0216445	0.0314195	-0.688888	0.491294	0.70413	1
CSF_TNFRSF21_NPX	TNFRSF21	cdr_sum_of_boxes_baseline	-0.00538081	0.00730665	-0.736426	0.461904	0.70413	1
CSF_Nr_CAM_NPX	Nr_CAM	cdr_sum_of_boxes_baseline	0.00524218	0.00697203	0.751888	0.452562	0.70413	1
CSF_SCF_NPX	SCF	cdr_sum_of_boxes_baseline	0.00823156	0.0124224	0.662636	0.507946	0.717302	1
CSF_IL_1RT1_NPX	IL_1RT1	cdr_sum_of_boxes_baseline	0.00987095	0.0151025	0.653595	0.513749	0.720628	1
CSF_GRN_NPX	GRN	cdr_sum_of_boxes_baseline	0.00611871	0.00964841	0.634168	0.526335	0.728503	1
CSF_TNFRSF9_NPX	TNFRSF9	cdr_sum_of_boxes_baseline	-0.0115195	0.0180974	-0.636527	0.524798	0.728503	1
CSF_CCL15_NPX	CCL15	cdr_sum_of_boxes_baseline	-0.0129012	0.0209486	-0.615848	0.538346	0.740225	1
CSF_EDA2R_NPX	EDA2R	cdr_sum_of_boxes_baseline	0.0138394	0.0229983	0.601759	0.547676	0.748133	1
CSF_LAYN_NPX	LAYN	cdr_sum_of_boxes_baseline	-0.0134848	0.0231458	-0.582601	0.560491	0.760666	1
CSF_NCAN_NPX	NCAN	cdr_sum_of_boxes_baseline	0.00365823	0.00660369	0.553968	0.579911	0.781945	1
CSF_Notch3_NPX	Notch3	cdr_sum_of_boxes_baseline	-0.00700037	0.0129222	-0.541732	0.588305	0.788178	1
CSF_TMPRSS5_NPX	TMPRSS5	cdr_sum_of_boxes_baseline	0.0158811	0.0296873	0.534946	0.592985	0.789388	1
CSF_CD93_NPX	CD93	cdr_sum_of_boxes_baseline	-0.00666793	0.0126414	-0.527466	0.598163	0.791241	1
CSF_FABP4_NPX	FABP4	cdr_sum_of_boxes_baseline	-0.0142499	0.0280096	-0.508751	0.611208	0.803412	1
CSF_SPOCK1_NPX	SPOCK1	cdr_sum_of_boxes_baseline	-0.00623686	0.012424	-0.502	0.615944	0.804577	1
CSF_TIMP4_NPX	TIMP4	cdr_sum_of_boxes_baseline	-0.0104019	0.0211527	-0.491752	0.623165	0.805655	1
CSF_LIF_NPX	LIF	cdr_sum_of_boxes_baseline	-0.0147563	0.0301214	-0.489893	0.624479	0.805655	1
CSF_FGF_19_NPX	FGF_19	cdr_sum_of_boxes_baseline	-0.0135651	0.0285514	-0.475113	0.634966	0.814159	1
CSF_EGFR_NPX	EGFR	cdr_sum_of_boxes_baseline	-0.00468459	0.0105721	-0.443109	0.657927	0.833375	1
CSF_CASP_8_NPX	CASP_8	cdr_sum_of_boxes_baseline	0.00480179	0.0107429	0.446975	0.655136	0.833375	1
CSF_SIRT2_NPX	SIRT2	cdr_sum_of_boxes_baseline	0.0096225	0.0223536	0.430467	0.667088	0.834658	1
CSF_CCL28_NPX	CCL28	cdr_sum_of_boxes_baseline	0.00675804	0.0158939	0.425199	0.670921	0.834658	1
CSF_TN_R_NPX	TN_R	cdr_sum_of_boxes_baseline	0.00540338	0.0124094	0.435426	0.663489	0.834658	1
CSF_EFNA4_NPX	EFNA4	cdr_sum_of_boxes_baseline	-0.00487736	0.0117648	-0.414573	0.678677	0.839311	1
CSF_CRTAM_NPX	CRTAM	cdr_sum_of_boxes_baseline	-0.00827131	0.0204785	-0.403902	0.686501	0.843992	1
CSF_PDGFsubunitA_NPX	PDGFsubunitA	cdr_sum_of_boxes_baseline	0.00322151	0.0081669	0.39446	0.693452	0.847553	1
CSF_CPA2_NPX	CPA2	cdr_sum_of_boxes_baseline	-0.0120545	0.0315651	-0.381891	0.702745	0.853917	1
CSF_DLK_1_NPX	DLK_1	cdr_sum_of_boxes_baseline	-0.00458819	0.013215	-0.347196	0.728627	0.863152	1
CSF_SPON1_NPX	SPON1	cdr_sum_of_boxes_baseline	0.00372919	0.0111964	0.333072	0.739255	0.863152	1
CSF_RARRES2_NPX	RARRES2	cdr_sum_of_boxes_baseline	-0.00759557	0.0216097	-0.351489	0.725407	0.863152	1
CSF_CCL11_NPX	CCL11	cdr_sum_of_boxes_baseline	-0.00849792	0.0238046	-0.356987	0.72129	0.863152	1
CSF_FGF_23_NPX	FGF_23	cdr_sum_of_boxes_baseline	0.00828926	0.0232894	0.355924	0.722085	0.863152	1
CSF_BCAN_NPX	BCAN	cdr_sum_of_boxes_baseline	-0.00203851	0.00597491	-0.341178	0.733149	0.863152	1
CSF_CPM_NPX	CPM	cdr_sum_of_boxes_baseline	-0.00843083	0.0250965	-0.335937	0.737095	0.863152	1
CSF_TNFSF14_NPX	TNFSF14	cdr_sum_of_boxes_baseline	0.00625861	0.0196273	0.318872	0.74999	0.866011	1
CSF_LAIR_2_NPX	LAIR_2	cdr_sum_of_boxes_baseline	-0.027632	0.0857158	-0.322367	0.747343	0.866011	1
CSF_CPB1_NPX	CPB1	cdr_sum_of_boxes_baseline	0.00826591	0.0267811	0.308648	0.757751	0.870164	1
CSF_FGF_21_NPX	FGF_21	cdr_sum_of_boxes_baseline	0.0101315	0.0341482	0.296691	0.766857	0.875809	1
CSF_IL7_NPX	IL7	cdr_sum_of_boxes_baseline	-0.00596876	0.0231494	-0.257837	0.796666	0.904909	1
CSF_PECAM_1_NPX	PECAM_1	cdr_sum_of_boxes_baseline	-0.00221809	0.00898822	-0.246777	0.805208	0.909667	1
CSF_COL1A1_NPX	COL1A1	cdr_sum_of_boxes_baseline	-0.00325778	0.0144742	-0.225074	0.822037	0.910118	1
CSF_CDCP1_NPX	CDCP1	cdr_sum_of_boxes_baseline	0.00552571	0.0246901	0.223803	0.823025	0.910118	1
CSF_TGF_alpha_NPX	TGF_alpha	cdr_sum_of_boxes_baseline	-0.00326459	0.0139653	-0.233765	0.815287	0.910118	1
CSF_IL_12B_NPX	IL_12B	cdr_sum_of_boxes_baseline	-0.00457253	0.0201517	-0.226906	0.820613	0.910118	1
CSF_sFRP_3_NPX	sFRP_3	cdr_sum_of_boxes_baseline	0.00209082	0.00986363	0.211972	0.832237	0.915461	1
CSF_Gal_3_NPX	Gal_3	cdr_sum_of_boxes_baseline	0.00310552	0.0162858	0.19069	0.848866	0.925288	1
CSF_BLMhydrolase_NPX	BLMhydrolase	cdr_sum_of_boxes_baseline	-0.00414833	0.0235709	-0.175994	0.860388	0.925288	1
CSF_SELE_NPX	SELE	cdr_sum_of_boxes_baseline	-0.00828395	0.0461509	-0.179497	0.857639	0.925288	1
CSF_uPA_NPX	uPA	cdr_sum_of_boxes_baseline	0.0023092	0.0138571	0.166644	0.867735	0.925288	1
CSF_CADM3_NPX	CADM3	cdr_sum_of_boxes_baseline	-0.00119652	0.00711333	-0.168208	0.866505	0.925288	1
CSF_NEP_NPX	NEP	cdr_sum_of_boxes_baseline	-0.00319042	0.0185365	-0.172116	0.863434	0.925288	1
CSF_FGF_5_NPX	FGF_5	cdr_sum_of_boxes_baseline	-0.00301474	0.0201124	-0.149894	0.880924	0.934584	1
CSF_IL_17RA_NPX	IL_17RA	cdr_sum_of_boxes_baseline	-0.00183057	0.0184322	-0.0993136	0.920939	0.968404	1
CSF_CTSD_NPX	CTSD	cdr_sum_of_boxes_baseline	-0.00136385	0.0169237	-0.0805883	0.93581	0.968404	1
CSF_CCL4_NPX	CCL4	cdr_sum_of_boxes_baseline	0.00262193	0.0284224	0.0922484	0.926547	0.968404	1
CSF_CXCL5_NPX	CXCL5	cdr_sum_of_boxes_baseline	-0.00161521	0.0200927	-0.0803878	0.935969	0.968404	1
CSF_CD5_NPX	CD5	cdr_sum_of_boxes_baseline	0.00171749	0.0194933	0.0881064	0.929836	0.968404	1
CSF_SCARB2_NPX	SCARB2	cdr_sum_of_boxes_baseline	-0.000945592	0.0137542	-0.0687492	0.945224	0.973161	1
CSF_SIGLEC1_NPX	SIGLEC1	cdr_sum_of_boxes_baseline	0.00084849	0.0221839	0.038248	0.969509	0.989144	1
CSF_CLEC1B_NPX	CLEC1B	cdr_sum_of_boxes_baseline	0.000927006	0.0248099	0.0373644	0.970213	0.989144	1
CSF_CX3CL1_NPX	CX3CL1	cdr_sum_of_boxes_baseline	-0.00022447	0.0161083	-0.0139351	0.988889	0.993643	1
CSF_GM_CSF_R_alpha_NPX	GM_CSF_R_alpha	cdr_sum_of_boxes_baseline	-0.00113182	0.0458868	-0.0246656	0.980334	0.993643	1
CSF_N_CDase_NPX	N_CDase	cdr_sum_of_boxes_baseline	-0.000348468	0.0218117	-0.0159762	0.987261	0.993643	1
CSF_CCL16_NPX	CCL16	cdr_sum_of_boxes_baseline	-5.80851e-05	0.0170105	-0.00341465	0.997277	0.997277	1

## Sheet: S11 CDR-SB baseline plasma
protein	covs	Estimate	SE	t-value	pval	fdr	bonferroni
MMP_3	cdr_sum_of_boxes_baseline	0.186791	0.036813	5.07404	5.99378e-07	0.000152841	0.000152841
EN_RAGE	cdr_sum_of_boxes_baseline	0.226208	0.0526211	4.29881	2.16322e-05	0.00275811	0.00551621
IL_5R_alpha	cdr_sum_of_boxes_baseline	0.166389	0.0405731	4.10097	4.9928e-05	0.00424388	0.0127316
TIMP4	cdr_sum_of_boxes_baseline	0.113641	0.0281947	4.03059	6.67051e-05	0.00425245	0.0170098
THY1	cdr_sum_of_boxes_baseline	-0.0502454	0.0138718	-3.62212	0.000330093	0.0168347	0.0841736
IL8	cdr_sum_of_boxes_baseline	0.100393	0.0291634	3.44243	0.000637821	0.0263087	0.162644
LXN	cdr_sum_of_boxes_baseline	-0.0742647	0.0217934	-3.40767	0.0007222	0.0263087	0.184161
JAM_B	cdr_sum_of_boxes_baseline	-0.0638235	0.0199494	-3.19927	0.0014884	0.0474427	0.379541
IL_17C	cdr_sum_of_boxes_baseline	0.127205	0.041266	3.08256	0.00219554	0.0622068	0.559862
SELP	cdr_sum_of_boxes_baseline	-0.100489	0.0335896	-2.99166	0.00294779	0.0751687	0.751687
U_PAR	cdr_sum_of_boxes_baseline	0.0529063	0.0178815	2.95872	0.00327421	0.0759021	0.834923
IL10	cdr_sum_of_boxes_baseline	0.11853	0.0412451	2.8738	0.00427369	0.0908159	1
CX3CL1	cdr_sum_of_boxes_baseline	0.0653263	0.0230477	2.8344	0.00482577	0.0946594	1
LIF_R	cdr_sum_of_boxes_baseline	0.0465278	0.0168443	2.76223	0.00600766	0.109425	1
TNFSF14	cdr_sum_of_boxes_baseline	-0.135145	0.0502623	-2.68879	0.00747334	0.127047	1
PRTN3	cdr_sum_of_boxes_baseline	0.0835463	0.0321899	2.59542	0.00979772	0.131496	1
SIRT2	cdr_sum_of_boxes_baseline	-0.119912	0.0459246	-2.61107	0.0093679	0.131496	1
CASP_8	cdr_sum_of_boxes_baseline	-0.0884347	0.0337602	-2.6195	0.0091435	0.131496	1
PLXNB3	cdr_sum_of_boxes_baseline	-0.0743213	0.0283332	-2.62312	0.00904845	0.131496	1
RARRES2	cdr_sum_of_boxes_baseline	-0.0334021	0.0130056	-2.56828	0.0105854	0.134964	1
GDF_15	cdr_sum_of_boxes_baseline	0.0720213	0.0284429	2.53213	0.0117218	0.142336	1
AZU1	cdr_sum_of_boxes_baseline	0.121821	0.0488227	2.49516	0.0129952	0.146651	1
IL7	cdr_sum_of_boxes_baseline	-0.10944	0.0450977	-2.42674	0.0156796	0.146651	1
CXCL6	cdr_sum_of_boxes_baseline	-0.122643	0.0509631	-2.4065	0.016562	0.146651	1
RGMB	cdr_sum_of_boxes_baseline	-0.0443916	0.0184664	-2.40392	0.016678	0.146651	1
CLEC1B	cdr_sum_of_boxes_baseline	-0.0485915	0.0197499	-2.46034	0.0143057	0.146651	1
HAGH	cdr_sum_of_boxes_baseline	-0.136903	0.0553971	-2.47131	0.0138807	0.146651	1
BCAN	cdr_sum_of_boxes_baseline	-0.0637176	0.0264309	-2.41073	0.0163742	0.146651	1
LAT	cdr_sum_of_boxes_baseline	-0.0907196	0.0370721	-2.44712	0.0148331	0.146651	1
WFIKKN1	cdr_sum_of_boxes_baseline	-0.0702465	0.0296923	-2.36582	0.01847	0.156995	1
LAPTGF_beta_1	cdr_sum_of_boxes_baseline	-0.0936728	0.0406657	-2.30348	0.0217676	0.168204	1
IL6	cdr_sum_of_boxes_baseline	0.126543	0.0547715	2.31038	0.0213793	0.168204	1
G_CSF	cdr_sum_of_boxes_baseline	0.0718845	0.031069	2.3137	0.021194	0.168204	1
PVR	cdr_sum_of_boxes_baseline	0.0408668	0.0179076	2.28209	0.0230126	0.172595	1
MANF	cdr_sum_of_boxes_baseline	-0.0187933	0.00833833	-2.25385	0.0247504	0.180324	1
CTSD	cdr_sum_of_boxes_baseline	0.0519117	0.0234296	2.21565	0.0272823	0.188027	1
4E_BP1	cdr_sum_of_boxes_baseline	-0.0762528	0.0343581	-2.21936	0.027027	0.188027	1
GCP5	cdr_sum_of_boxes_baseline	-0.121922	0.0562531	-2.16739	0.0307993	0.20668	1
TGF_alpha	cdr_sum_of_boxes_baseline	0.0401891	0.0191062	2.10346	0.0360542	0.2189	1
Alpha_2_MRAP	cdr_sum_of_boxes_baseline	-0.0769707	0.0364654	-2.11079	0.0354152	0.2189	1
GFR_alpha_1	cdr_sum_of_boxes_baseline	0.0400517	0.0189366	2.11504	0.0350487	0.2189	1
TN_R	cdr_sum_of_boxes_baseline	-0.0610659	0.0286697	-2.12998	0.0337878	0.2189	1
ST2	cdr_sum_of_boxes_baseline	0.0682416	0.0330114	2.06722	0.0393615	0.233423	1
TNFSF13B	cdr_sum_of_boxes_baseline	0.0386539	0.0191468	2.01882	0.0441775	0.256029	1
TR_AP	cdr_sum_of_boxes_baseline	0.0444754	0.0225161	1.97528	0.048929	0.256604	1
CD244	cdr_sum_of_boxes_baseline	-0.0779693	0.0398364	-1.95724	0.0510197	0.256604	1
ARTN	cdr_sum_of_boxes_baseline	0.0662186	0.0334333	1.98062	0.0483242	0.256604	1
DNER	cdr_sum_of_boxes_baseline	0.0319759	0.016337	1.95727	0.0510159	0.256604	1
SMPD1	cdr_sum_of_boxes_baseline	0.0558279	0.0286845	1.94627	0.0523271	0.256604	1
MATN3	cdr_sum_of_boxes_baseline	0.0429126	0.0214931	1.99658	0.0465537	0.256604	1
gal_8	cdr_sum_of_boxes_baseline	-0.0855685	0.0438195	-1.95275	0.0515518	0.256604	1
DRAXIN	cdr_sum_of_boxes_baseline	-0.0602886	0.030431	-1.98115	0.0482635	0.256604	1
PI3	cdr_sum_of_boxes_baseline	0.0710752	0.0373711	1.90188	0.057911	0.259419	1
MB	cdr_sum_of_boxes_baseline	-0.0624961	0.0327013	-1.91112	0.0567091	0.259419	1
MEPE	cdr_sum_of_boxes_baseline	-0.0514828	0.0270778	-1.90129	0.0579877	0.259419	1
CXCL5	cdr_sum_of_boxes_baseline	-0.047252	0.0246429	-1.91747	0.0558957	0.259419	1
ST1A1	cdr_sum_of_boxes_baseline	-0.0605082	0.0315324	-1.91892	0.0557111	0.259419	1
AXIN1	cdr_sum_of_boxes_baseline	-0.12059	0.065369	-1.84476	0.0658164	0.289365	1
TFPI	cdr_sum_of_boxes_baseline	0.03161	0.0173745	1.81933	0.0696139	0.291009	1
SLAMF1	cdr_sum_of_boxes_baseline	0.0556941	0.0305257	1.8245	0.0688277	0.291009	1
CSF_1	cdr_sum_of_boxes_baseline	0.0206979	0.0112874	1.83372	0.0674446	0.291009	1
IGFBP_2	cdr_sum_of_boxes_baseline	0.060942	0.0338154	1.8022	0.0722728	0.297251	1
DLK_1	cdr_sum_of_boxes_baseline	-0.0614346	0.034533	-1.77901	0.0760031	0.30435	1
NTRK3	cdr_sum_of_boxes_baseline	0.0313622	0.0176521	1.77668	0.0763858	0.30435	1
CHI3L1	cdr_sum_of_boxes_baseline	0.093619	0.0544737	1.71861	0.0864649	0.339209	1
MCP_1	cdr_sum_of_boxes_baseline	0.0573885	0.033689	1.70348	0.0892608	0.344871	1
NEP	cdr_sum_of_boxes_baseline	0.0899023	0.0537524	1.67253	0.0952085	0.362361	1
STAMPB	cdr_sum_of_boxes_baseline	-0.0792804	0.0484078	-1.63776	0.102264	0.383489	1
Gal_3	cdr_sum_of_boxes_baseline	0.0305639	0.0188206	1.62396	0.105178	0.3887	1
CTSS	cdr_sum_of_boxes_baseline	-0.0203632	0.0129638	-1.57077	0.117033	0.426335	1
CRTAM	cdr_sum_of_boxes_baseline	0.0561517	0.0360972	1.55557	0.120608	0.433169	1
SPON1	cdr_sum_of_boxes_baseline	0.0281021	0.0182845	1.53694	0.125105	0.437011	1
CD5	cdr_sum_of_boxes_baseline	-0.0392935	0.0255267	-1.53931	0.124526	0.437011	1
NT_proBNP	cdr_sum_of_boxes_baseline	0.100961	0.0662931	1.52295	0.128568	0.443038	1
CST5	cdr_sum_of_boxes_baseline	-0.0463275	0.0310444	-1.4923	0.136416	0.463813	1
TNF_R2	cdr_sum_of_boxes_baseline	0.0560088	0.0380969	1.47017	0.142308	0.466434	1
TFF3	cdr_sum_of_boxes_baseline	0.0338927	0.0229971	1.47378	0.141333	0.466434	1
ICAM_2	cdr_sum_of_boxes_baseline	0.0345571	0.0235747	1.46585	0.14348	0.466434	1
EZR	cdr_sum_of_boxes_baseline	-0.0216874	0.0149435	-1.45129	0.147488	0.466434	1
CD38	cdr_sum_of_boxes_baseline	-0.0285745	0.0196426	-1.45472	0.146536	0.466434	1
GDNFR_alpha_3	cdr_sum_of_boxes_baseline	-0.0286174	0.0197515	-1.44888	0.148161	0.466434	1
CLM_6	cdr_sum_of_boxes_baseline	0.0191517	0.0133834	1.43101	0.153214	0.476457	1
CXCL16	cdr_sum_of_boxes_baseline	0.0246311	0.0176154	1.39827	0.162812	0.497331	1
MCP_2	cdr_sum_of_boxes_baseline	-0.0641396	0.0459816	-1.3949	0.163827	0.497331	1
IL_10RB	cdr_sum_of_boxes_baseline	0.0234139	0.0169596	1.38057	0.168189	0.504567	1
CD93	cdr_sum_of_boxes_baseline	-0.0222095	0.01621	-1.37011	0.171426	0.508299	1
TR	cdr_sum_of_boxes_baseline	0.0501437	0.0376853	1.33059	0.184088	0.51218	1
PGLYRP1	cdr_sum_of_boxes_baseline	0.0371097	0.027691	1.34013	0.180968	0.51218	1
CCL4	cdr_sum_of_boxes_baseline	-0.0566549	0.0425401	-1.3318	0.183691	0.51218	1
TWEAK	cdr_sum_of_boxes_baseline	-0.0331014	0.0247533	-1.33725	0.181907	0.51218	1
BMP_4	cdr_sum_of_boxes_baseline	-0.0409239	0.0308053	-1.32847	0.184786	0.51218	1
FcRL2	cdr_sum_of_boxes_baseline	-0.0488854	0.0362286	-1.34936	0.177991	0.51218	1
SKR3	cdr_sum_of_boxes_baseline	0.0208925	0.015916	1.31268	0.19005	0.521106	1
TNFRSF14	cdr_sum_of_boxes_baseline	0.0365583	0.028557	1.28019	0.201227	0.540135	1
IL_15RA	cdr_sum_of_boxes_baseline	-0.0133897	0.010431	-1.28365	0.200015	0.540135	1
LDLreceptor	cdr_sum_of_boxes_baseline	-0.0402872	0.0325156	-1.23901	0.216072	0.546015	1
PAI	cdr_sum_of_boxes_baseline	-0.0410087	0.0335773	-1.22132	0.222688	0.546015	1
CASP_3	cdr_sum_of_boxes_baseline	-0.0455998	0.0371105	-1.22876	0.219891	0.546015	1
ADA	cdr_sum_of_boxes_baseline	-0.0422749	0.0345337	-1.22416	0.221617	0.546015	1
NCAN	cdr_sum_of_boxes_baseline	-0.0246393	0.019698	-1.25085	0.211726	0.546015	1
CNTN5	cdr_sum_of_boxes_baseline	-0.0352137	0.0279583	-1.25951	0.208586	0.546015	1
ADAM23	cdr_sum_of_boxes_baseline	-0.0349955	0.0277771	-1.25987	0.208457	0.546015	1
CDH6	cdr_sum_of_boxes_baseline	-0.0187935	0.0153646	-1.22317	0.221991	0.546015	1
PLXNB1	cdr_sum_of_boxes_baseline	-0.0374386	0.0302447	-1.23786	0.216501	0.546015	1
CD40	cdr_sum_of_boxes_baseline	-0.0353863	0.0293532	-1.20553	0.228715	0.555451	1
ITGB2	cdr_sum_of_boxes_baseline	-0.0252202	0.0212492	-1.18688	0.235985	0.558368	1
IL_17RA	cdr_sum_of_boxes_baseline	0.0394681	0.0332564	1.18678	0.236024	0.558368	1
NT_3	cdr_sum_of_boxes_baseline	0.0432839	0.0365077	1.18561	0.236485	0.558368	1
CSTB	cdr_sum_of_boxes_baseline	0.0393963	0.0336712	1.17003	0.242692	0.567765	1
OPG	cdr_sum_of_boxes_baseline	0.0220276	0.0192251	1.14577	0.252581	0.570909	1
OSM	cdr_sum_of_boxes_baseline	0.0569683	0.0497637	1.14478	0.252991	0.570909	1
FGF_23	cdr_sum_of_boxes_baseline	0.0423025	0.0368602	1.14765	0.251806	0.570909	1
VWC2	cdr_sum_of_boxes_baseline	-0.0322007	0.0278672	-1.1555	0.248579	0.570909	1
TNF_R1	cdr_sum_of_boxes_baseline	0.0234673	0.0214593	1.09357	0.274806	0.610129	1
SMOC2	cdr_sum_of_boxes_baseline	-0.0254596	0.0232982	-1.09277	0.275156	0.610129	1
IL_10RA	cdr_sum_of_boxes_baseline	-0.0614566	0.0568699	-1.08065	0.280508	0.616634	1
PLC	cdr_sum_of_boxes_baseline	-0.0175768	0.0163704	-1.0737	0.283612	0.618128	1
KLK6	cdr_sum_of_boxes_baseline	-0.0258856	0.024582	-1.05303	0.292967	0.629992	1
PECAM_1	cdr_sum_of_boxes_baseline	-0.0527535	0.0502039	-1.05079	0.293996	0.629992	1
AP_N	cdr_sum_of_boxes_baseline	0.0218073	0.0211138	1.03285	0.302305	0.631867	1
CXCL9	cdr_sum_of_boxes_baseline	0.0478286	0.0462697	1.03369	0.301909	0.631867	1
CD6	cdr_sum_of_boxes_baseline	-0.0480655	0.0465228	-1.03316	0.302158	0.631867	1
CD163	cdr_sum_of_boxes_baseline	0.0320072	0.0314406	1.01802	0.309288	0.633912	1
GRN	cdr_sum_of_boxes_baseline	-0.0184135	0.0180861	-1.0181	0.309249	0.633912	1
CCL11	cdr_sum_of_boxes_baseline	0.0247122	0.0244479	1.01081	0.312721	0.633912	1
SCARA5	cdr_sum_of_boxes_baseline	-0.0125344	0.0124133	-1.00976	0.313227	0.633912	1
IL18	cdr_sum_of_boxes_baseline	0.0269521	0.0273042	0.987104	0.324193	0.640847	1
RGMA	cdr_sum_of_boxes_baseline	0.019586	0.0198209	0.988147	0.323682	0.640847	1
NTRK2	cdr_sum_of_boxes_baseline	-0.0128147	0.0128674	-0.995905	0.319903	0.640847	1
BLMhydrolase	cdr_sum_of_boxes_baseline	-0.0247705	0.025995	-0.952893	0.341224	0.648761	1
OPN	cdr_sum_of_boxes_baseline	0.0308841	0.0320763	0.962831	0.336218	0.648761	1
JAM_A	cdr_sum_of_boxes_baseline	-0.0589763	0.0618854	-0.952992	0.341174	0.648761	1
NBL1	cdr_sum_of_boxes_baseline	-0.015472	0.0163125	-0.948481	0.343462	0.648761	1
MSR1	cdr_sum_of_boxes_baseline	0.020934	0.0220065	0.951265	0.342048	0.648761	1
CTSC	cdr_sum_of_boxes_baseline	-0.0262369	0.0275482	-0.952401	0.341473	0.648761	1
SCARF2	cdr_sum_of_boxes_baseline	0.0173803	0.0185938	0.934739	0.350491	0.65717	1
MMP_9	cdr_sum_of_boxes_baseline	0.0449264	0.0488945	0.918844	0.358735	0.658112	1
ADAM22	cdr_sum_of_boxes_baseline	-0.0254309	0.0274916	-0.92504	0.355507	0.658112	1
N2DL_2	cdr_sum_of_boxes_baseline	0.021038	0.0228868	0.91922	0.358539	0.658112	1
uPA	cdr_sum_of_boxes_baseline	0.0182553	0.019984	0.913495	0.361537	0.658513	1
Ep_CAM	cdr_sum_of_boxes_baseline	0.0697349	0.0777101	0.897372	0.370064	0.659748	1
PCSK9	cdr_sum_of_boxes_baseline	0.0164075	0.0185637	0.883848	0.377313	0.659748	1
PDGFsubunitA	cdr_sum_of_boxes_baseline	-0.0381156	0.04212	-0.90493	0.366051	0.659748	1
VEGFA	cdr_sum_of_boxes_baseline	-0.0392647	0.0444643	-0.88306	0.377738	0.659748	1
EPHB6	cdr_sum_of_boxes_baseline	0.0170719	0.0189721	0.899843	0.368749	0.659748	1
TNFRSF21	cdr_sum_of_boxes_baseline	-0.0112772	0.0127334	-0.88564	0.376348	0.659748	1
IL5	cdr_sum_of_boxes_baseline	-0.0802926	0.0915826	-0.876723	0.381167	0.660391	1
DDR1	cdr_sum_of_boxes_baseline	-0.0116598	0.0133586	-0.872826	0.383286	0.660391	1
IGFBP_1	cdr_sum_of_boxes_baseline	-0.049907	0.0596732	-0.836339	0.403467	0.679417	1
AXL	cdr_sum_of_boxes_baseline	0.0179948	0.0215544	0.834855	0.404302	0.679417	1
CPA1	cdr_sum_of_boxes_baseline	0.0429557	0.0511011	0.840603	0.401076	0.679417	1
IL_18BP	cdr_sum_of_boxes_baseline	0.0176333	0.0212728	0.828916	0.40765	0.679417	1
CXCL10	cdr_sum_of_boxes_baseline	0.0414838	0.049856	0.832073	0.405868	0.679417	1
IL12	cdr_sum_of_boxes_baseline	-0.0324917	0.0396073	-0.820346	0.412511	0.683055	1
CCL28	cdr_sum_of_boxes_baseline	0.0250717	0.0320046	0.783379	0.433872	0.709214	1
TMPRSS5	cdr_sum_of_boxes_baseline	0.0227392	0.029018	0.783624	0.433728	0.709214	1
MPO	cdr_sum_of_boxes_baseline	0.0182822	0.0242892	0.752688	0.452084	0.72095	1
RETN	cdr_sum_of_boxes_baseline	0.022253	0.0298239	0.746147	0.45602	0.72095	1
EGFR	cdr_sum_of_boxes_baseline	-0.0124533	0.0166762	-0.746772	0.455643	0.72095	1
CCL16	cdr_sum_of_boxes_baseline	-0.0242337	0.0326228	-0.742845	0.458015	0.72095	1
LAYN	cdr_sum_of_boxes_baseline	-0.0172949	0.0227193	-0.761242	0.446964	0.72095	1
CD200	cdr_sum_of_boxes_baseline	-0.0165086	0.0216287	-0.763273	0.445754	0.72095	1
LAIR_2	cdr_sum_of_boxes_baseline	0.0510387	0.0693719	0.735726	0.462332	0.72328	1
SIGLEC1	cdr_sum_of_boxes_baseline	0.0201338	0.0278845	0.722044	0.470692	0.731869	1
HGF	cdr_sum_of_boxes_baseline	-0.0144485	0.0204676	-0.705919	0.480652	0.742826	1
IL_1RT1	cdr_sum_of_boxes_baseline	0.0117948	0.0172041	0.68558	0.493378	0.748877	1
CPB1	cdr_sum_of_boxes_baseline	0.033651	0.0488855	0.688363	0.491626	0.748877	1
CCL20	cdr_sum_of_boxes_baseline	0.0399903	0.0579111	0.690546	0.490254	0.748877	1
CCL15	cdr_sum_of_boxes_baseline	-0.0207987	0.0309866	-0.671216	0.502473	0.75817	1
IL_12B	cdr_sum_of_boxes_baseline	-0.0257463	0.0387641	-0.664179	0.506961	0.760442	1
Beta_NGF	cdr_sum_of_boxes_baseline	0.011826	0.0179533	0.658709	0.510464	0.761219	1
PSP_D	cdr_sum_of_boxes_baseline	0.030421	0.0490272	0.620492	0.53529	0.793599	1
FGF_5	cdr_sum_of_boxes_baseline	0.0100398	0.0163683	0.613367	0.539985	0.795932	1
IL_6RA	cdr_sum_of_boxes_baseline	-0.0133277	0.0231385	-0.575998	0.564943	0.820189	1
TNFB	cdr_sum_of_boxes_baseline	0.017703	0.0308255	0.574298	0.566091	0.820189	1
CDH3	cdr_sum_of_boxes_baseline	0.0132323	0.0228141	0.580005	0.56224	0.820189	1
CDH5	cdr_sum_of_boxes_baseline	-0.0114188	0.0218093	-0.523576	0.600865	0.820416	1
SCGB3A2	cdr_sum_of_boxes_baseline	0.027191	0.0531385	0.5117	0.609146	0.820416	1
CTSZ	cdr_sum_of_boxes_baseline	-0.0108366	0.0204789	-0.529159	0.596991	0.820416	1
GDNF	cdr_sum_of_boxes_baseline	0.0121989	0.0220003	0.554489	0.579556	0.820416	1
CDCP1	cdr_sum_of_boxes_baseline	0.0176538	0.0339032	0.520711	0.602858	0.820416	1
PD_L1	cdr_sum_of_boxes_baseline	0.0118566	0.0219582	0.539963	0.589526	0.820416	1
IL13	cdr_sum_of_boxes_baseline	0.0207829	0.0408601	0.508635	0.61129	0.820416	1
Flt3L	cdr_sum_of_boxes_baseline	0.0144303	0.025966	0.555738	0.578703	0.820416	1
ROBO2	cdr_sum_of_boxes_baseline	-0.0118654	0.0227814	-0.520836	0.602771	0.820416	1
sFRP_3	cdr_sum_of_boxes_baseline	-0.0130597	0.0232846	-0.560874	0.5752	0.820416	1
GM_CSF_R_alpha	cdr_sum_of_boxes_baseline	-0.0243489	0.0467334	-0.521017	0.602645	0.820416	1
FLRT2	cdr_sum_of_boxes_baseline	-0.00947964	0.0183539	-0.516492	0.605799	0.820416	1
EDA2R	cdr_sum_of_boxes_baseline	0.0143019	0.0279713	0.511306	0.609421	0.820416	1
CD200R1	cdr_sum_of_boxes_baseline	-0.0118927	0.0228878	-0.519608	0.603626	0.820416	1
MMP_2	cdr_sum_of_boxes_baseline	-0.0104405	0.0209238	-0.498977	0.618072	0.825175	1
COL1A1	cdr_sum_of_boxes_baseline	-0.0127263	0.0259465	-0.490482	0.624064	0.828835	1
MCP_4	cdr_sum_of_boxes_baseline	-0.0190802	0.0429215	-0.444537	0.656896	0.841752	1
NMNAT1	cdr_sum_of_boxes_baseline	0.0476692	0.104304	0.457023	0.647905	0.841752	1
CADM3	cdr_sum_of_boxes_baseline	-0.0130492	0.0280529	-0.465164	0.642069	0.841752	1
SCARB2	cdr_sum_of_boxes_baseline	0.0101264	0.0226918	0.44626	0.655652	0.841752	1
GDF_8	cdr_sum_of_boxes_baseline	-0.0152675	0.033924	-0.450051	0.652919	0.841752	1
CPM	cdr_sum_of_boxes_baseline	-0.00536114	0.0118817	-0.451209	0.652085	0.841752	1
PDGF_R_alpha	cdr_sum_of_boxes_baseline	-0.00812245	0.0178901	-0.45402	0.650062	0.841752	1
t_PA	cdr_sum_of_boxes_baseline	0.0173051	0.042274	0.409357	0.682499	0.865856	1
CXCL11	cdr_sum_of_boxes_baseline	0.0260559	0.0634555	0.410617	0.681575	0.865856	1
NRP2	cdr_sum_of_boxes_baseline	-0.00567727	0.01416	-0.400937	0.688682	0.869376	1
LTBR	cdr_sum_of_boxes_baseline	0.00691731	0.0177476	0.38976	0.696923	0.871153	1
CCL19	cdr_sum_of_boxes_baseline	0.0195437	0.0496843	0.393357	0.694267	0.871153	1
CCL3	cdr_sum_of_boxes_baseline	0.0145009	0.039076	0.371094	0.710766	0.875581	1
UNC5C	cdr_sum_of_boxes_baseline	-0.00707526	0.0189282	-0.373795	0.708757	0.875581	1
MDGA1	cdr_sum_of_boxes_baseline	-0.0160433	0.0422273	-0.379926	0.704203	0.875581	1
CHIT1	cdr_sum_of_boxes_baseline	-0.0374089	0.102096	-0.366408	0.714256	0.87565	1
N_CDase	cdr_sum_of_boxes_baseline	-0.0130727	0.0366573	-0.35662	0.721566	0.877094	1
NAAA	cdr_sum_of_boxes_baseline	-0.0170738	0.0480111	-0.355622	0.722313	0.877094	1
Dkk_4	cdr_sum_of_boxes_baseline	-0.0109362	0.0311875	-0.350658	0.726031	0.87743	1
PON3	cdr_sum_of_boxes_baseline	0.01512	0.0448864	0.336849	0.736408	0.881677	1
MMP_1	cdr_sum_of_boxes_baseline	-0.0153892	0.0463257	-0.332195	0.739917	0.881677	1
TNFRSF12A	cdr_sum_of_boxes_baseline	0.00715061	0.0213486	0.334944	0.737844	0.881677	1
IL2_RA	cdr_sum_of_boxes_baseline	0.00897563	0.0274142	0.327409	0.743531	0.881863	1
CXCL1	cdr_sum_of_boxes_baseline	0.0112673	0.0354541	0.317799	0.750804	0.885605	1
CCL25	cdr_sum_of_boxes_baseline	0.0101403	0.0322868	0.314071	0.753632	0.885605	1
CLM_1	cdr_sum_of_boxes_baseline	0.0117187	0.0379927	0.308446	0.757905	0.88654	1
SCF	cdr_sum_of_boxes_baseline	0.00645233	0.0213005	0.30292	0.76211	0.887388	1
RSPO1	cdr_sum_of_boxes_baseline	-0.0224007	0.0763839	-0.293264	0.769473	0.89189	1
EPHB4	cdr_sum_of_boxes_baseline	0.00441405	0.0160864	0.274396	0.783923	0.900999	1
vWF	cdr_sum_of_boxes_baseline	-0.0208427	0.0774312	-0.269178	0.787933	0.900999	1
TRANCE	cdr_sum_of_boxes_baseline	0.0102543	0.0378531	0.270897	0.786611	0.900999	1
MMP_10	cdr_sum_of_boxes_baseline	0.00862204	0.035067	0.245873	0.805908	0.917439	1
Notch3	cdr_sum_of_boxes_baseline	0.00508957	0.0224685	0.22652	0.820913	0.926252	1
IL_17A	cdr_sum_of_boxes_baseline	0.010748	0.0470659	0.228361	0.819483	0.926252	1
GZMA	cdr_sum_of_boxes_baseline	-0.0104796	0.0476621	-0.219873	0.826083	0.927979	1
TLT_2	cdr_sum_of_boxes_baseline	-0.00516581	0.0252469	-0.204612	0.83798	0.937215	1
TNFRSF10C	cdr_sum_of_boxes_baseline	0.00590834	0.0336586	0.175538	0.860747	0.939146	1
TRAIL	cdr_sum_of_boxes_baseline	0.00313285	0.0170352	0.183904	0.854182	0.939146	1
IL_18R1	cdr_sum_of_boxes_baseline	-0.00384797	0.0216467	-0.177762	0.859	0.939146	1
EFNA4	cdr_sum_of_boxes_baseline	0.00277562	0.0154699	0.17942	0.857699	0.939146	1
PRTG	cdr_sum_of_boxes_baseline	0.0036283	0.0187315	0.1937	0.84651	0.939146	1
KYNU	cdr_sum_of_boxes_baseline	-0.00593472	0.0340702	-0.174191	0.861804	0.939146	1
CLEC10A	cdr_sum_of_boxes_baseline	-0.00430261	0.0259734	-0.165655	0.868513	0.942429	1
FGF_19	cdr_sum_of_boxes_baseline	0.00849257	0.0581326	0.14609	0.883925	0.955088	1
SHPS_1	cdr_sum_of_boxes_baseline	0.00348472	0.0256609	0.135799	0.892049	0.957835	1
IGFBP_7	cdr_sum_of_boxes_baseline	0.00317071	0.0237762	0.133356	0.893979	0.957835	1
TNFRSF9	cdr_sum_of_boxes_baseline	-0.0037541	0.0296928	-0.126431	0.899455	0.959669	1
MCP_3	cdr_sum_of_boxes_baseline	0.00517694	0.0425825	0.121574	0.903298	0.959754	1
ALCAM	cdr_sum_of_boxes_baseline	0.00130033	0.0139182	0.0934264	0.925612	0.959923	1
FABP4	cdr_sum_of_boxes_baseline	-0.00362797	0.0369908	-0.0980775	0.92192	0.959923	1
SELE	cdr_sum_of_boxes_baseline	0.00427345	0.0366893	0.116477	0.907334	0.959923	1
FAS	cdr_sum_of_boxes_baseline	-0.00235134	0.0240665	-0.097702	0.922218	0.959923	1
FGF_21	cdr_sum_of_boxes_baseline	-0.00679158	0.0731192	-0.0928836	0.926043	0.959923	1
Siglec_9	cdr_sum_of_boxes_baseline	-0.00180738	0.0180923	-0.0998975	0.920476	0.959923	1
CCL24	cdr_sum_of_boxes_baseline	-0.00417709	0.0549017	-0.0760831	0.939391	0.962201	1
TNF	cdr_sum_of_boxes_baseline	-0.0039587	0.0521779	-0.0758694	0.939561	0.962201	1
CCL23	cdr_sum_of_boxes_baseline	-0.00214322	0.0272345	-0.0786952	0.937315	0.962201	1
CPA2	cdr_sum_of_boxes_baseline	-0.00233151	0.0332587	-0.0701021	0.944148	0.963031	1
SPOCK1	cdr_sum_of_boxes_baseline	-0.0012613	0.0206295	-0.0611405	0.951278	0.966438	1
CNTN1	cdr_sum_of_boxes_baseline	0.000104722	0.0224767	0.00465913	0.996285	0.996285	1
Gal_4	cdr_sum_of_boxes_baseline	0.000175408	0.0304098	0.00576813	0.995401	0.996285	1
IL_1RT2	cdr_sum_of_boxes_baseline	-0.000198934	0.0240436	-0.00827388	0.993403	0.996285	1
Nr_CAM	cdr_sum_of_boxes_baseline	-9.70406e-05	0.0109384	-0.00887158	0.992926	0.996285	1

## Sheet: S12 MMSE baseline CSF
protein	covs	Estimate	SE	t-value	pval	fdr	bonferroni
CSF_OPN_NPX	mmse_score_baseline	-0.0216516	0.0062916	-3.44134	0.000616451	0.128838	0.128838
CSF_TNF_R2_NPX	mmse_score_baseline	-0.0235145	0.0079973	-2.9403	0.00339703	0.218482	0.70998
CSF_MMP_10_NPX	mmse_score_baseline	-0.0356999	0.0127394	-2.80233	0.00522684	0.218482	1
CSF_TNFRSF9_NPX	mmse_score_baseline	0.0252933	0.00849543	2.97729	0.00301783	0.218482	0.630726
CSF_CD200R1_NPX	mmse_score_baseline	0.0191399	0.00678315	2.82169	0.00492517	0.218482	1
CSF_FLRT2_NPX	mmse_score_baseline	0.0176774	0.00661669	2.67164	0.00773991	0.269607	1
CSF_TN_R_NPX	mmse_score_baseline	-0.0152396	0.00584862	-2.60568	0.00938211	0.280123	1
CSF_SELP_NPX	mmse_score_baseline	0.0265441	0.0104073	2.55053	0.0109872	0.287041	1
CSF_IGFBP_7_NPX	mmse_score_baseline	0.0307126	0.0130516	2.35317	0.0189153	0.387435	1
CSF_HAGH_NPX	mmse_score_baseline	-0.0123143	0.00529682	-2.32485	0.0203913	0.387435	1
CSF_GFR_alpha_1_NPX	mmse_score_baseline	-0.0132381	0.00557593	-2.37415	0.0178831	0.387435	1
CSF_CCL4_NPX	mmse_score_baseline	0.0303776	0.013701	2.21718	0.0269611	0.469573	1
CSF_TNF_R1_NPX	mmse_score_baseline	-0.0103835	0.0049733	-2.08785	0.0372055	0.514388	1
CSF_CCL25_NPX	mmse_score_baseline	-0.0253097	0.0120597	-2.0987	0.036234	0.514388	1
CSF_MATN3_NPX	mmse_score_baseline	-0.0184355	0.0089301	-2.06443	0.039379	0.514388	1
CSF_TMPRSS5_NPX	mmse_score_baseline	-0.0292148	0.013904	-2.10119	0.0360144	0.514388	1
CSF_CXCL16_NPX	mmse_score_baseline	-0.0127124	0.00658356	-1.93093	0.0539327	0.59326	1
CSF_CHI3L1_NPX	mmse_score_baseline	-0.0189011	0.00956034	-1.97703	0.048466	0.59326	1
CSF_NMNAT1_NPX	mmse_score_baseline	-0.0290605	0.0148848	-1.95237	0.0513296	0.59326	1
CSF_CD93_NPX	mmse_score_baseline	0.0110167	0.0059409	1.85438	0.0641442	0.624202	1
CSF_CASP_8_NPX	mmse_score_baseline	0.00954268	0.00509496	1.87296	0.0615283	0.624202	1
CSF_SMOC2_NPX	mmse_score_baseline	-0.0206138	0.0111814	-1.84358	0.0657055	0.624202	1
CSF_OPG_NPX	mmse_score_baseline	-0.0160214	0.00878887	-1.82292	0.0687819	0.625018	1
CSF_GDF_8_NPX	mmse_score_baseline	-0.0151821	0.00846214	-1.79413	0.0732644	0.638011	1
CSF_CNTN1_NPX	mmse_score_baseline	-0.0122336	0.00693684	-1.76356	0.0782816	0.643556	1
CSF_IGFBP_1_NPX	mmse_score_baseline	-0.0104852	0.00649837	-1.61352	0.107124	0.643556	1
CSF_MB_NPX	mmse_score_baseline	0.0468361	0.0285003	1.64336	0.1008	0.643556	1
CSF_U_PAR_NPX	mmse_score_baseline	-0.00934043	0.00581772	-1.60551	0.108873	0.643556	1
CSF_t_PA_NPX	mmse_score_baseline	0.0125839	0.00720838	1.74573	0.0813364	0.643556	1
CSF_EGFR_NPX	mmse_score_baseline	-0.0080278	0.00502295	-1.59822	0.110486	0.643556	1
CSF_IL_18BP_NPX	mmse_score_baseline	-0.00897659	0.00564476	-1.59025	0.112271	0.643556	1
CSF_IL18_NPX	mmse_score_baseline	0.0167615	0.010001	1.67598	0.0942289	0.643556	1
CSF_HGF_NPX	mmse_score_baseline	-0.0109044	0.0067911	-1.60569	0.108835	0.643556	1
CSF_ADA_NPX	mmse_score_baseline	0.0207487	0.0130132	1.59443	0.111332	0.643556	1
CSF_EZR_NPX	mmse_score_baseline	-0.0121266	0.00766089	-1.58293	0.113931	0.643556	1
CSF_SCARB2_NPX	mmse_score_baseline	-0.0108687	0.00644446	-1.68653	0.0921811	0.643556	1
CSF_GDNFR_alpha_3_NPX	mmse_score_baseline	-0.0157043	0.00910863	-1.72411	0.0851703	0.643556	1
CSF_PAI_NPX	mmse_score_baseline	-0.0133829	0.00921275	-1.45265	0.14681	0.6539	1
CSF_GDF_15_NPX	mmse_score_baseline	-0.0152092	0.0106161	-1.43266	0.152443	0.6539	1
CSF_SPON1_NPX	mmse_score_baseline	-0.00961771	0.00654524	-1.46942	0.14221	0.6539	1
CSF_CHIT1_NPX	mmse_score_baseline	-0.0486137	0.0344226	-1.41226	0.158358	0.6539	1
CSF_RARRES2_NPX	mmse_score_baseline	0.016288	0.0105262	1.54738	0.122265	0.6539	1
CSF_MMP_1_NPX	mmse_score_baseline	0.0300812	0.0204109	1.47378	0.141032	0.6539	1
CSF_Siglec_9_NPX	mmse_score_baseline	-0.0139542	0.00941353	-1.48236	0.138736	0.6539	1
CSF_CLM_6_NPX	mmse_score_baseline	-0.0137074	0.00974118	-1.40716	0.159863	0.6539	1
CSF_NCAN_NPX	mmse_score_baseline	-0.00463827	0.00316972	-1.46331	0.143874	0.6539	1
CSF_PLXNB3_NPX	mmse_score_baseline	-0.0123204	0.00864279	-1.42551	0.154496	0.6539	1
CSF_CDH3_NPX	mmse_score_baseline	0.00658198	0.00437209	1.50545	0.1327	0.6539	1
CSF_SCARA5_NPX	mmse_score_baseline	0.0125416	0.00868453	1.44413	0.149192	0.6539	1
CSF_CPM_NPX	mmse_score_baseline	-0.016826	0.0120385	-1.39768	0.162693	0.6539	1
CSF_CTSS_NPX	mmse_score_baseline	0.0079524	0.0055442	1.43437	0.151956	0.6539	1
CSF_SPOCK1_NPX	mmse_score_baseline	-0.00870228	0.00598533	-1.45394	0.146454	0.6539	1
CSF_MMP_3_NPX	mmse_score_baseline	-0.0174304	0.0125917	-1.38428	0.166755	0.655427	1
CSF_OSM_NPX	mmse_score_baseline	0.00928895	0.00676791	1.3725	0.170388	0.655427	1
CSF_IL_12B_NPX	mmse_score_baseline	0.0152056	0.0111907	1.35878	0.174695	0.655427	1
CSF_Alpha_2_MRAP_NPX	mmse_score_baseline	0.00960478	0.00708383	1.35587	0.175617	0.655427	1
CSF_LIF_R_NPX	mmse_score_baseline	-0.00833356	0.00624182	-1.33512	0.182312	0.65948	1
CSF_CXCL5_NPX	mmse_score_baseline	0.0125456	0.00947969	1.32342	0.186169	0.65948	1
CSF_IL12_NPX	mmse_score_baseline	0.0173332	0.0130196	1.33131	0.183559	0.65948	1
CSF_VEGFA_NPX	mmse_score_baseline	0.0089719	0.00683689	1.31228	0.189896	0.661471	1
CSF_TNFRSF10C_NPX	mmse_score_baseline	-0.00892867	0.00696519	-1.2819	0.200342	0.675345	1
CSF_CDH6_NPX	mmse_score_baseline	0.0100648	0.0078241	1.28638	0.198775	0.675345	1
CSF_CTSZ_NPX	mmse_score_baseline	0.00915366	0.00732524	1.2496	0.2119	0.70297	1
CSF_SIGLEC1_NPX	mmse_score_baseline	0.0124919	0.01028	1.21517	0.22475	0.733158	1
CSF_N_CDase_NPX	mmse_score_baseline	-0.0136961	0.0113506	-1.20664	0.228016	0.733158	1
CSF_PLC_NPX	mmse_score_baseline	-0.00905907	0.0075648	-1.19753	0.231543	0.733219	1
CSF_IL_6RA_NPX	mmse_score_baseline	0.0111758	0.00949606	1.17689	0.239676	0.740192	1
CSF_LAPTGF_beta_1_NPX	mmse_score_baseline	-0.016324	0.0139362	-1.17134	0.241895	0.740192	1
CSF_CCL3_NPX	mmse_score_baseline	-0.0112775	0.00967852	-1.1652	0.24437	0.740192	1
CSF_AP_N_NPX	mmse_score_baseline	0.00481498	0.00420284	1.14565	0.252368	0.753132	1
CSF_IGFBP_2_NPX	mmse_score_baseline	-0.00965818	0.00853251	-1.13193	0.258088	0.753132	1
CSF_THY1_NPX	mmse_score_baseline	-0.0033586	0.00297567	-1.12869	0.259452	0.753132	1
CSF_IL7_NPX	mmse_score_baseline	0.0123047	0.0111122	1.10731	0.268573	0.760991	1
CSF_CCL19_NPX	mmse_score_baseline	0.0189581	0.0171519	1.10531	0.269442	0.760991	1
CSF_IL_1RT1_NPX	mmse_score_baseline	-0.00727646	0.00728788	-0.998433	0.318446	0.781584	1
CSF_JAM_A_NPX	mmse_score_baseline	-0.00687508	0.00714716	-0.961933	0.336446	0.781584	1
CSF_uPA_NPX	mmse_score_baseline	0.00712232	0.00672094	1.05972	0.289671	0.781584	1
CSF_Beta_NGF_NPX	mmse_score_baseline	0.00581492	0.00555404	1.04697	0.295508	0.781584	1
CSF_LIF_NPX	mmse_score_baseline	0.0133456	0.014094	0.9469	0.344046	0.781584	1
CSF_CADM3_NPX	mmse_score_baseline	-0.0035789	0.00340029	-1.05253	0.292953	0.781584	1
CSF_EFNA4_NPX	mmse_score_baseline	0.00539775	0.00561329	0.961602	0.336612	0.781584	1
CSF_MSR1_NPX	mmse_score_baseline	-0.00927892	0.00860374	-1.07848	0.281227	0.781584	1
CSF_RSPO1_NPX	mmse_score_baseline	0.00736042	0.00712861	1.03252	0.302219	0.781584	1
CSF_LAYN_NPX	mmse_score_baseline	-0.0105018	0.0105981	-0.990914	0.322102	0.781584	1
CSF_NEP_NPX	mmse_score_baseline	-0.00887328	0.00873161	-1.01622	0.309906	0.781584	1
CSF_GCP5_NPX	mmse_score_baseline	-0.00924609	0.00913857	-1.01177	0.312032	0.781584	1
CSF_PDGF_R_alpha_NPX	mmse_score_baseline	0.00778082	0.00813366	0.95662	0.33912	0.781584	1
CSF_DDR1_NPX	mmse_score_baseline	-0.00723346	0.00749882	-0.964613	0.335102	0.781584	1
CSF_PLXNB1_NPX	mmse_score_baseline	-0.00752141	0.00791357	-0.950446	0.342244	0.781584	1
CSF_TNFRSF21_NPX	mmse_score_baseline	-0.00348702	0.00364796	-0.955883	0.339492	0.781584	1
CSF_Nr_CAM_NPX	mmse_score_baseline	-0.00331041	0.0033201	-0.997081	0.319101	0.781584	1
CSF_KYNU_NPX	mmse_score_baseline	0.0102223	0.0107187	0.953691	0.340599	0.781584	1
CSF_CLEC1B_NPX	mmse_score_baseline	0.0105014	0.0111829	0.939057	0.348055	0.782188	1
CSF_CD163_NPX	mmse_score_baseline	-0.0065174	0.00711656	-0.915807	0.360112	0.800675	1
CSF_NBL1_NPX	mmse_score_baseline	-0.00505136	0.0056702	-0.890861	0.373338	0.821344	1
CSF_CSTB_NPX	mmse_score_baseline	-0.00772495	0.00969868	-0.796495	0.426039	0.839247	1
CSF_GRN_NPX	mmse_score_baseline	0.00405668	0.00478748	0.847352	0.397115	0.839247	1
CSF_FABP4_NPX	mmse_score_baseline	0.0111219	0.0131392	0.846465	0.397609	0.839247	1
CSF_TR_NPX	mmse_score_baseline	0.00441353	0.00594037	0.742972	0.457771	0.839247	1
CSF_PECAM_1_NPX	mmse_score_baseline	0.00435613	0.00546876	0.796548	0.426009	0.839247	1
CSF_TGF_alpha_NPX	mmse_score_baseline	0.00498167	0.00663352	0.750984	0.452938	0.839247	1
CSF_FGF_23_NPX	mmse_score_baseline	-0.00800201	0.0102594	-0.779969	0.435697	0.839247	1
CSF_PD_L1_NPX	mmse_score_baseline	0.00754225	0.00951239	0.792886	0.428137	0.839247	1
CSF_CD5_NPX	mmse_score_baseline	0.00761816	0.00940519	0.809995	0.418244	0.839247	1
CSF_CCL28_NPX	mmse_score_baseline	0.00580263	0.00747493	0.776279	0.437871	0.839247	1
CSF_MCP_2_NPX	mmse_score_baseline	0.0128924	0.0155831	0.827336	0.408355	0.839247	1
CSF_WFIKKN1_NPX	mmse_score_baseline	-0.0059649	0.00755488	-0.789542	0.430087	0.839247	1
CSF_NTRK2_NPX	mmse_score_baseline	-0.00388961	0.00521044	-0.746502	0.455638	0.839247	1
CSF_SCARF2_NPX	mmse_score_baseline	-0.00550102	0.00686821	-0.800939	0.423464	0.839247	1
CSF_PVR_NPX	mmse_score_baseline	-0.00655133	0.00824905	-0.794192	0.427377	0.839247	1
CSF_MDGA1_NPX	mmse_score_baseline	-0.0114942	0.0142726	-0.805334	0.420925	0.839247	1
CSF_CTSC_NPX	mmse_score_baseline	0.00726451	0.00950812	0.764031	0.44513	0.839247	1
CSF_NAAA_NPX	mmse_score_baseline	0.00712029	0.00916773	0.776669	0.437641	0.839247	1
CSF_LAIR_2_NPX	mmse_score_baseline	0.0295857	0.0394797	0.749389	0.453898	0.839247	1
CSF_PGLYRP1_NPX	mmse_score_baseline	0.00876038	0.0120629	0.726225	0.467966	0.850477	1
CSF_TNFRSF14_NPX	mmse_score_baseline	0.00426861	0.00596426	0.715699	0.474438	0.854806	1
CSF_IL6_NPX	mmse_score_baseline	0.0143268	0.0205839	0.69602	0.486668	0.869168	1
CSF_TRAIL_NPX	mmse_score_baseline	0.00412869	0.00598751	0.68955	0.490727	0.869168	1
CSF_SHPS_1_NPX	mmse_score_baseline	-0.0102967	0.0151678	-0.678853	0.497476	0.873718	1
CSF_IL8_NPX	mmse_score_baseline	-0.00716735	0.0107754	-0.665156	0.50619	0.881614	1
CSF_MCP_1_NPX	mmse_score_baseline	0.00666515	0.0106459	0.626076	0.531488	0.906362	1
CSF_Notch3_NPX	mmse_score_baseline	-0.00328617	0.00629472	-0.522051	0.601815	0.906362	1
CSF_RETN_NPX	mmse_score_baseline	0.00724982	0.0121616	0.596125	0.551302	0.906362	1
CSF_MMP_2_NPX	mmse_score_baseline	0.00264756	0.00539985	0.490302	0.624088	0.906362	1
CSF_FAS_NPX	mmse_score_baseline	-0.00442663	0.00741362	-0.597093	0.550656	0.906362	1
CSF_CCL15_NPX	mmse_score_baseline	0.005127	0.00962026	0.532938	0.594261	0.906362	1
CSF_CPB1_NPX	mmse_score_baseline	-0.00618412	0.012446	-0.496875	0.619447	0.906362	1
CSF_CDCP1_NPX	mmse_score_baseline	-0.00621681	0.011169	-0.556614	0.577985	0.906362	1
CSF_CD244_NPX	mmse_score_baseline	-0.00591932	0.00975307	-0.606919	0.54412	0.906362	1
CSF_CCL11_NPX	mmse_score_baseline	0.00647819	0.0107338	0.603535	0.546366	0.906362	1
CSF_CCL23_NPX	mmse_score_baseline	-0.00476151	0.00996779	-0.47769	0.633034	0.906362	1
CSF_CXCL6_NPX	mmse_score_baseline	0.00700562	0.0144401	0.48515	0.627735	0.906362	1
CSF_4E_BP1_NPX	mmse_score_baseline	0.00537403	0.00897363	0.598869	0.549472	0.906362	1
CSF_CX3CL1_NPX	mmse_score_baseline	-0.00430239	0.00799866	-0.537889	0.59084	0.906362	1
CSF_CSF_1_NPX	mmse_score_baseline	-0.00201482	0.00420374	-0.479293	0.631894	0.906362	1
CSF_RGMA_NPX	mmse_score_baseline	-0.00233787	0.00402242	-0.581211	0.561303	0.906362	1
CSF_ADAM22_NPX	mmse_score_baseline	0.00372663	0.00737875	0.505049	0.613698	0.906362	1
CSF_ADAM23_NPX	mmse_score_baseline	-0.00201539	0.00416402	-0.484002	0.628549	0.906362	1
CSF_gal_8_NPX	mmse_score_baseline	0.00488582	0.0102316	0.477523	0.633152	0.906362	1
CSF_BCAN_NPX	mmse_score_baseline	-0.00157105	0.00287394	-0.546656	0.584806	0.906362	1
CSF_CD200_NPX	mmse_score_baseline	-0.00392985	0.00737629	-0.532768	0.594379	0.906362	1
CSF_GZMA_NPX	mmse_score_baseline	0.00638308	0.0132078	0.483281	0.629061	0.906362	1
CSF_DRAXIN_NPX	mmse_score_baseline	-0.00445188	0.00880675	-0.505507	0.613377	0.906362	1
CSF_SKR3_NPX	mmse_score_baseline	0.00367147	0.00768273	0.477886	0.632894	0.906362	1
CSF_N2DL_2_NPX	mmse_score_baseline	0.00861024	0.0150197	0.573265	0.566667	0.906362	1
CSF_EDA2R_NPX	mmse_score_baseline	-0.00480292	0.0100335	-0.478689	0.632323	0.906362	1
CSF_SIRT2_NPX	mmse_score_baseline	0.00482663	0.0106032	0.455204	0.649117	0.916658	1
CSF_Dkk_4_NPX	mmse_score_baseline	0.00386566	0.00841207	0.459537	0.646004	0.916658	1
CSF_BLMhydrolase_NPX	mmse_score_baseline	-0.00426184	0.00972011	-0.438456	0.661203	0.92746	1
CSF_LDLreceptor_NPX	mmse_score_baseline	0.00183913	0.00725243	0.253588	0.799895	0.928288	1
CSF_IL_17RA_NPX	mmse_score_baseline	-0.00284	0.00896241	-0.31688	0.751438	0.928288	1
CSF_ALCAM_NPX	mmse_score_baseline	0.00217682	0.00561676	0.387557	0.698472	0.928288	1
CSF_Gal_3_NPX	mmse_score_baseline	-0.00182734	0.00714369	-0.255797	0.79819	0.928288	1
CSF_NT_proBNP_NPX	mmse_score_baseline	0.0030171	0.00981495	0.307399	0.75864	0.928288	1
CSF_LTBR_NPX	mmse_score_baseline	0.00167309	0.00584193	0.286393	0.774669	0.928288	1
CSF_TIMP4_NPX	mmse_score_baseline	-0.00351106	0.00987224	-0.355649	0.72222	0.928288	1
CSF_TFPI_NPX	mmse_score_baseline	-0.00180337	0.00770996	-0.233902	0.815136	0.928288	1
CSF_TR_AP_NPX	mmse_score_baseline	0.00196713	0.00608829	0.323101	0.746724	0.928288	1
CSF_AXL_NPX	mmse_score_baseline	0.00176121	0.00761835	0.23118	0.817249	0.928288	1
CSF_TNFSF13B_NPX	mmse_score_baseline	-0.00347325	0.00947862	-0.36643	0.714165	0.928288	1
CSF_CPA1_NPX	mmse_score_baseline	0.00446005	0.0126016	0.353928	0.723509	0.928288	1
CSF_ICAM_2_NPX	mmse_score_baseline	0.00215128	0.00514954	0.417762	0.676261	0.928288	1
CSF_CXCL11_NPX	mmse_score_baseline	0.00790235	0.0238827	0.330881	0.740842	0.928288	1
CSF_CXCL9_NPX	mmse_score_baseline	-0.0112964	0.0273118	-0.413609	0.679299	0.928288	1
CSF_CXCL1_NPX	mmse_score_baseline	0.00387202	0.0132893	0.291363	0.770868	0.928288	1
CSF_TNFSF14_NPX	mmse_score_baseline	0.00263448	0.00967736	0.272232	0.785531	0.928288	1
CSF_FGF_5_NPX	mmse_score_baseline	-0.00263974	0.00959103	-0.27523	0.783228	0.928288	1
CSF_FGF_21_NPX	mmse_score_baseline	-0.00628198	0.0149214	-0.421006	0.673892	0.928288	1
CSF_CXCL10_NPX	mmse_score_baseline	-0.00781737	0.0226898	-0.344533	0.730559	0.928288	1
CSF_FGF_19_NPX	mmse_score_baseline	0.00343479	0.0135283	0.253896	0.799657	0.928288	1
CSF_TNFB_NPX	mmse_score_baseline	0.00378613	0.0117545	0.3221	0.747482	0.928288	1
CSF_UNC5C_NPX	mmse_score_baseline	0.00176735	0.00726712	0.243199	0.807929	0.928288	1
CSF_PRTG_NPX	mmse_score_baseline	-0.00178015	0.00490301	-0.363074	0.71667	0.928288	1
CSF_CRTAM_NPX	mmse_score_baseline	0.00295775	0.0098071	0.301593	0.76306	0.928288	1
CSF_CD38_NPX	mmse_score_baseline	-0.00353443	0.0122708	-0.288034	0.773413	0.928288	1
CSF_SMPD1_NPX	mmse_score_baseline	-0.00311503	0.00922868	-0.337538	0.735822	0.928288	1
CSF_sFRP_3_NPX	mmse_score_baseline	-0.00109293	0.00469487	-0.232792	0.815997	0.928288	1
CSF_EPHB6_NPX	mmse_score_baseline	0.00375254	0.0122441	0.306477	0.759341	0.928288	1
CSF_RGMB_NPX	mmse_score_baseline	0.0017479	0.00593708	0.294404	0.768544	0.928288	1
CSF_GM_CSF_R_alpha_NPX	mmse_score_baseline	-0.00557322	0.0218508	-0.255058	0.79876	0.928288	1
CSF_BMP_4_NPX	mmse_score_baseline	-0.00224056	0.00907928	-0.246778	0.805159	0.928288	1
CSF_IL_5R_alpha_NPX	mmse_score_baseline	0.00231351	0.0071878	0.321866	0.747659	0.928288	1
CSF_NTRK3_NPX	mmse_score_baseline	0.00211217	0.0067019	0.31516	0.752743	0.928288	1
CSF_MANF_NPX	mmse_score_baseline	-0.00299109	0.00895401	-0.33405	0.738451	0.928288	1
CSF_PDGFsubunitA_NPX	mmse_score_baseline	-0.000842592	0.00389291	-0.216443	0.828712	0.93622	1
CSF_DLK_1_NPX	mmse_score_baseline	0.00111458	0.00638565	0.174544	0.861493	0.936844	1
CSF_COL1A1_NPX	mmse_score_baseline	-0.00110678	0.00677151	-0.163446	0.870218	0.936844	1
CSF_SCF_NPX	mmse_score_baseline	0.000964973	0.00604126	0.15973	0.873144	0.936844	1
CSF_IL_18R1_NPX	mmse_score_baseline	0.00213214	0.0132623	0.160768	0.872327	0.936844	1
CSF_Flt3L_NPX	mmse_score_baseline	-0.0010516	0.00625303	-0.168174	0.866499	0.936844	1
CSF_CD40_NPX	mmse_score_baseline	0.00118014	0.00744422	0.158531	0.874088	0.936844	1
CSF_STAMPB_NPX	mmse_score_baseline	-0.00106151	0.00527777	-0.201129	0.840662	0.936844	1
CSF_ROBO2_NPX	mmse_score_baseline	0.00195271	0.0103395	0.188859	0.850263	0.936844	1
CSF_CPA2_NPX	mmse_score_baseline	-0.0029208	0.0147177	-0.198455	0.842752	0.936844	1
CSF_CLM_1_NPX	mmse_score_baseline	0.0032095	0.0187903	0.170807	0.86443	0.936844	1
CSF_CST5_NPX	mmse_score_baseline	0.000438361	0.00288301	0.15205	0.879196	0.93751	1
CSF_SELE_NPX	mmse_score_baseline	0.00293266	0.0218117	0.134454	0.893086	0.942702	1
CSF_KLK6_NPX	mmse_score_baseline	-0.00074457	0.00549968	-0.135384	0.892351	0.942702	1
CSF_CTSD_NPX	mmse_score_baseline	0.000907649	0.00841956	0.107802	0.914186	0.960125	1
CSF_TWEAK_NPX	mmse_score_baseline	0.000739807	0.00764217	0.0968059	0.922911	0.964442	1
CSF_TNFRSF12A_NPX	mmse_score_baseline	0.000590553	0.00662874	0.0890898	0.929038	0.966015	1
CSF_CCL16_NPX	mmse_score_baseline	0.000418388	0.00819576	0.0510494	0.959302	0.968571	1
CSF_IL_10RB_NPX	mmse_score_baseline	0.000391151	0.00697364	0.05609	0.955288	0.968571	1
CSF_DNER_NPX	mmse_score_baseline	-0.000193256	0.00314517	-0.0614455	0.951024	0.968571	1
CSF_NRP2_NPX	mmse_score_baseline	-0.000571259	0.00746912	-0.0764828	0.939059	0.968571	1
CSF_CNTN5_NPX	mmse_score_baseline	0.000489218	0.00795488	0.0614991	0.950981	0.968571	1
CSF_JAM_B_NPX	mmse_score_baseline	0.000260576	0.00440118	0.059206	0.952807	0.968571	1
CSF_VWC2_NPX	mmse_score_baseline	-0.000388345	0.00897483	-0.0432704	0.965499	0.970141	1
CSF_TFF3_NPX	mmse_score_baseline	0.000188794	0.0087107	0.0216738	0.982715	0.982715	1

## Sheet: S13 MMSE baseline plasma
protein	covs	Estimate	SE	t-value	pval	fdr	bonferroni
Plasma_THY1_NPX	mmse_score_baseline	0.0334336	0.00646023	5.17529	3.05113e-07	7.78038e-05	7.78038e-05	Yes
Plasma_EN_RAGE_NPX	mmse_score_baseline	-0.103681	0.0238941	-4.33919	1.66198e-05	0.00211903	0.00423805
Plasma_JAM_B_NPX	mmse_score_baseline	0.0372599	0.0094796	3.93054	9.40068e-05	0.00799058	0.0239717	Yes
Plasma_DLK_1_NPX	mmse_score_baseline	0.0678758	0.0178227	3.80839	0.00015336	0.0097767	0.0391068	Yes
Plasma_KLK6_NPX	mmse_score_baseline	0.0474932	0.0130129	3.64971	0.000283989	0.0144834	0.0724171	Yes
Plasma_GRN_NPX	mmse_score_baseline	0.0328497	0.0099152	3.31307	0.000974859	0.0262343	0.248589
Plasma_CD93_NPX	mmse_score_baseline	0.0308298	0.00920861	3.34793	0.000861967	0.0262343	0.219802
Plasma_CTSZ_NPX	mmse_score_baseline	0.0348177	0.0103571	3.36173	0.000820747	0.0262343	0.209291	Yes
Plasma_IL_15RA_NPX	mmse_score_baseline	0.0169308	0.00510517	3.3164	0.000963522	0.0262343	0.245698
Plasma_TRANCE_NPX	mmse_score_baseline	0.0582134	0.0177406	3.28137	0.00108926	0.0262343	0.277762	Yes
Plasma_BCAN_NPX	mmse_score_baseline	0.0407116	0.0124485	3.2704	0.00113168	0.0262343	0.288578	Yes
Plasma_IL8_NPX	mmse_score_baseline	-0.05387	0.0169653	-3.1753	0.0015688	0.0307726	0.400044	Yes
Plasma_RGMB_NPX	mmse_score_baseline	0.0302011	0.00946637	3.19036	0.00149054	0.0307726	0.380087	Yes
Plasma_ADAM22_NPX	mmse_score_baseline	0.0415883	0.0134417	3.09397	0.0020612	0.0375433	0.525606
Plasma_PDGFsubunitA_NPX	mmse_score_baseline	-0.0898904	0.0294821	-3.04898	0.00239112	0.0406491	0.609737	Yes
Plasma_PLC_NPX	mmse_score_baseline	0.0264592	0.00883302	2.99549	0.00284616	0.0431656	0.725771	Yes
Plasma_CHI3L1_NPX	mmse_score_baseline	-0.0744019	0.0250147	-2.97433	0.00304698	0.0431656	0.776981
Plasma_VWC2_NPX	mmse_score_baseline	0.0442866	0.0148123	2.98985	0.00289844	0.0431656	0.739103	Yes
Plasma_BMP_4_NPX	mmse_score_baseline	0.0496286	0.0169339	2.93073	0.00350246	0.0470067	0.893126
Plasma_AZU1_NPX	mmse_score_baseline	-0.0594683	0.0208109	-2.85756	0.00440803	0.0530419	1
Plasma_CCL11_NPX	mmse_score_baseline	-0.0324301	0.0113008	-2.86973	0.00424406	0.0530419	1
Plasma_CD200R1_NPX	mmse_score_baseline	0.0339554	0.011933	2.84551	0.00457616	0.0530419	1
Plasma_CD38_NPX	mmse_score_baseline	0.0262861	0.00940861	2.79384	0.00536482	0.0594795	1
Plasma_IL_6RA_NPX	mmse_score_baseline	0.0328115	0.0120926	2.71334	0.0068403	0.0726782	1
Plasma_EPHB4_NPX	mmse_score_baseline	0.0236759	0.0089671	2.64031	0.00848546	0.0801405	1
Plasma_ALCAM_NPX	mmse_score_baseline	0.0216629	0.00819937	2.64202	0.0084432	0.0801405	1
Plasma_MATN3_NPX	mmse_score_baseline	-0.026728	0.0101102	-2.64366	0.00840269	0.0801405	1
Plasma_MEPE_NPX	mmse_score_baseline	0.0376105	0.0143146	2.62742	0.0088099	0.080233	1
Plasma_CADM3_NPX	mmse_score_baseline	0.0377185	0.0145528	2.59184	0.00976465	0.0858616	1
Plasma_MB_NPX	mmse_score_baseline	0.0417	0.0165418	2.52089	0.011948	0.0982821	1
Plasma_LAYN_NPX	mmse_score_baseline	0.0293198	0.0116215	2.5229	0.0118808	0.0982821	1
Plasma_CASP_3_NPX	mmse_score_baseline	-0.0709004	0.0286931	-2.47099	0.0137336	0.109439	1
Plasma_TRAIL_NPX	mmse_score_baseline	0.0217575	0.00884917	2.4587	0.0142081	0.10979	1
Plasma_WFIKKN1_NPX	mmse_score_baseline	0.0341517	0.0143249	2.38408	0.017413	0.130597	1
Plasma_SMOC2_NPX	mmse_score_baseline	0.027807	0.0117782	2.36088	0.0185309	0.135011	1
Plasma_TIMP4_NPX	mmse_score_baseline	-0.0325708	0.0140525	-2.3178	0.0207754	0.147159	1
Plasma_RARRES2_NPX	mmse_score_baseline	0.0136851	0.00614298	2.22776	0.0262437	0.174593	1
Plasma_TNF_R1_NPX	mmse_score_baseline	0.0249742	0.0113075	2.20864	0.0275539	0.174593	1
Plasma_SIRT2_NPX	mmse_score_baseline	-0.0894215	0.0404614	-2.21004	0.0274558	0.174593	1
Plasma_CASP_8_NPX	mmse_score_baseline	-0.071238	0.0321709	-2.21436	0.0271562	0.174593	1
Plasma_STAMPB_NPX	mmse_score_baseline	-0.0804404	0.0368582	-2.18243	0.0294411	0.174593	1
Plasma_N2DL_2_NPX	mmse_score_baseline	0.0251502	0.0114598	2.19464	0.0285484	0.174593	1
Plasma_IL12_NPX	mmse_score_baseline	0.041646	0.0190322	2.18818	0.0290179	0.174593	1
Plasma_MCP_4_NPX	mmse_score_baseline	-0.052272	0.0242789	-2.15299	0.0316934	0.183678	1
Plasma_MMP_1_NPX	mmse_score_baseline	-0.0669731	0.0322345	-2.07768	0.0381372	0.201293	1
Plasma_IL_12B_NPX	mmse_score_baseline	0.0376581	0.0182836	2.05966	0.0398358	0.201293	1
Plasma_ARTN_NPX	mmse_score_baseline	-0.0411544	0.0199521	-2.06266	0.0395487	0.201293	1
Plasma_4E_BP1_NPX	mmse_score_baseline	-0.061326	0.0296239	-2.07015	0.0388394	0.201293	1
Plasma_UNC5C_NPX	mmse_score_baseline	0.0187033	0.00910017	2.05527	0.0402586	0.201293	1
Plasma_GDNFR_alpha_3_NPX	mmse_score_baseline	0.020048	0.00972141	2.06225	0.0395875	0.201293	1
Plasma_TNFRSF21_NPX	mmse_score_baseline	0.013164	0.006279	2.0965	0.0364301	0.201293	1
Plasma_AXL_NPX	mmse_score_baseline	0.0229527	0.0113553	2.02133	0.0436622	0.207244	1
Plasma_DRAXIN_NPX	mmse_score_baseline	0.0330573	0.0163718	2.01917	0.0438869	0.207244	1
Plasma_LAT_NPX	mmse_score_baseline	-0.0565731	0.0279394	-2.02485	0.0432978	0.207244	1
Plasma_CD163_NPX	mmse_score_baseline	0.0314742	0.0156552	2.01046	0.0448019	0.207718	1
Plasma_PAI_NPX	mmse_score_baseline	-0.0484712	0.0244162	-1.9852	0.047549	0.208043	1
Plasma_IL_1RT1_NPX	mmse_score_baseline	0.0191338	0.00968468	1.97568	0.0486209	0.208043	1
Plasma_EGFR_NPX	mmse_score_baseline	0.0179678	0.00902401	1.99112	0.0468936	0.208043	1
Plasma_IL_18BP_NPX	mmse_score_baseline	0.0224703	0.0113902	1.97278	0.0489513	0.208043	1
Plasma_MMP_3_NPX	mmse_score_baseline	-0.0354895	0.0179531	-1.97679	0.0484945	0.208043	1
Plasma_FABP4_NPX	mmse_score_baseline	0.037103	0.0189378	1.95921	0.0505231	0.211203	1
Plasma_HAGH_NPX	mmse_score_baseline	-0.0786027	0.0405562	-1.93812	0.0530493	0.214723	1
Plasma_MDGA1_NPX	mmse_score_baseline	0.0412603	0.0212622	1.94054	0.052753	0.214723	1
Plasma_ADAM23_NPX	mmse_score_baseline	0.0260578	0.01362	1.9132	0.0561687	0.223797	1
Plasma_AXIN1_NPX	mmse_score_baseline	-0.0785059	0.042092	-1.8651	0.062625	0.228134	1
Plasma_TNFSF14_NPX	mmse_score_baseline	-0.0598932	0.0318605	-1.87986	0.0605822	0.228134	1
Plasma_HGF_NPX	mmse_score_baseline	-0.0171031	0.00916248	-1.86664	0.0624093	0.228134	1
Plasma_SIGLEC1_NPX	mmse_score_baseline	0.0250011	0.0133503	1.87271	0.0615654	0.228134	1
Plasma_CLEC1B_NPX	mmse_score_baseline	-0.0393766	0.0209888	-1.87608	0.0610999	0.228134	1
Plasma_MANF_NPX	mmse_score_baseline	0.00805074	0.00431256	1.86681	0.0623856	0.228134	1
Plasma_SCARB2_NPX	mmse_score_baseline	0.0219054	0.0118508	1.84843	0.0650014	0.233456	1
Plasma_t_PA_NPX	mmse_score_baseline	0.0483928	0.0263514	1.83644	0.066757	0.236431	1
Plasma_CXCL1_NPX	mmse_score_baseline	-0.036534	0.0200212	-1.82477	0.0685032	0.239292	1
Plasma_IL_1RT2_NPX	mmse_score_baseline	0.0203974	0.0114729	1.77788	0.075899	0.261544	1
Plasma_CDH3_NPX	mmse_score_baseline	0.0211093	0.0119478	1.76679	0.0777406	0.262779	1
Plasma_DDR1_NPX	mmse_score_baseline	0.0116526	0.0066082	1.76336	0.0783184	0.262779	1
Plasma_NMNAT1_NPX	mmse_score_baseline	-0.0827305	0.0473659	-1.74663	0.0811829	0.267981	1
Plasma_NBL1_NPX	mmse_score_baseline	-0.0126528	0.00726291	-1.74211	0.0819706	0.267981	1
Plasma_LDLreceptor_NPX	mmse_score_baseline	0.0274717	0.0161288	1.70327	0.0890038	0.283772	1
Plasma_LTBR_NPX	mmse_score_baseline	0.0156049	0.00919433	1.69723	0.0901393	0.283772	1
Plasma_CXCL16_NPX	mmse_score_baseline	0.0163284	0.00960237	1.70045	0.0895327	0.283772	1
Plasma_IL6_NPX	mmse_score_baseline	-0.041488	0.0245656	-1.68887	0.0917332	0.285268	1
Plasma_CDH5_NPX	mmse_score_baseline	0.0214812	0.0128239	1.67509	0.0944063	0.287465	1
Plasma_CD5_NPX	mmse_score_baseline	0.0200384	0.0119807	1.67256	0.0949039	0.287465	1
Plasma_EPHB6_NPX	mmse_score_baseline	0.0165873	0.00994489	1.66792	0.0958218	0.287465	1
Plasma_TNFRSF14_NPX	mmse_score_baseline	-0.0219393	0.0133267	-1.64627	0.1002	0.29369	1
Plasma_RETN_NPX	mmse_score_baseline	0.0233481	0.0141498	1.65006	0.0994214	0.29369	1
Plasma_CPB1_NPX	mmse_score_baseline	0.0375543	0.022916	1.63878	0.101752	0.29485	1
Plasma_BLMhydrolase_NPX	mmse_score_baseline	-0.024301	0.0149922	-1.62091	0.10553	0.30236	1
Plasma_FAS_NPX	mmse_score_baseline	0.0185443	0.0115012	1.61239	0.107371	0.30385	1
Plasma_EFNA4_NPX	mmse_score_baseline	0.0134204	0.0083485	1.60753	0.108433	0.30385	1
Plasma_MMP_2_NPX	mmse_score_baseline	0.0171905	0.0111647	1.53971	0.124125	0.318106	1
Plasma_CPA1_NPX	mmse_score_baseline	0.0372032	0.0241579	1.54	0.124055	0.318106	1
Plasma_IGFBP_2_NPX	mmse_score_baseline	-0.0265993	0.0169161	-1.57243	0.116346	0.318106	1
Plasma_CST5_NPX	mmse_score_baseline	0.0237497	0.0150949	1.57335	0.116132	0.318106	1
Plasma_SLAMF1_NPX	mmse_score_baseline	0.0226464	0.0146506	1.54577	0.122656	0.318106	1
Plasma_ST1A1_NPX	mmse_score_baseline	-0.0373692	0.0243104	-1.53717	0.124747	0.318106	1
Plasma_PVR_NPX	mmse_score_baseline	-0.0138989	0.00896498	-1.55036	0.121551	0.318106	1
Plasma_PLXNB1_NPX	mmse_score_baseline	0.0262956	0.0168348	1.56198	0.118788	0.318106	1
Plasma_CLM_1_NPX	mmse_score_baseline	0.0292184	0.0189807	1.53938	0.124207	0.318106	1
Plasma_FcRL2_NPX	mmse_score_baseline	0.0277735	0.018267	1.52042	0.128901	0.325443	1
Plasma_TNF_R2_NPX	mmse_score_baseline	0.0249882	0.0166416	1.50155	0.133708	0.33427	1
Plasma_ITGB2_NPX	mmse_score_baseline	0.014426	0.00967432	1.49116	0.136412	0.335063	1
Plasma_CCL28_NPX	mmse_score_baseline	-0.0204298	0.013709	-1.49024	0.136653	0.335063	1
Plasma_LAPTGF_beta_1_NPX	mmse_score_baseline	-0.0341949	0.0231068	-1.47986	0.139402	0.338549	1
Plasma_TGF_alpha_NPX	mmse_score_baseline	0.0149403	0.0101744	1.46842	0.142483	0.342766	1
Plasma_CCL4_NPX	mmse_score_baseline	0.029743	0.0206335	1.44149	0.149935	0.357322	1
Plasma_IL2_RA_NPX	mmse_score_baseline	0.0191702	0.013556	1.41414	0.157806	0.366745	1
Plasma_CD200_NPX	mmse_score_baseline	0.0156483	0.0110761	1.41279	0.158204	0.366745	1
Plasma_Nr_CAM_NPX	mmse_score_baseline	0.00690054	0.00488324	1.41311	0.158111	0.366745	1
Plasma_CNTN1_NPX	mmse_score_baseline	0.0166467	0.011871	1.4023	0.161311	0.370578	1
Plasma_PGLYRP1_NPX	mmse_score_baseline	0.018854	0.013642	1.38206	0.167437	0.381218	1
Plasma_TFPI_NPX	mmse_score_baseline	-0.0114536	0.00837266	-1.36798	0.1718	0.38429	1
Plasma_CXCL5_NPX	mmse_score_baseline	-0.0314726	0.0229999	-1.36838	0.171675	0.38429	1
Plasma_GDF_15_NPX	mmse_score_baseline	-0.0186644	0.0137246	-1.35993	0.174333	0.386564	1
Plasma_IL7_NPX	mmse_score_baseline	-0.0391258	0.029287	-1.33594	0.182044	0.393446	1
Plasma_OSM_NPX	mmse_score_baseline	-0.0307945	0.0229501	-1.3418	0.180137	0.393446	1
Plasma_FLRT2_NPX	mmse_score_baseline	0.0123321	0.00923148	1.33588	0.182065	0.393446	1
Plasma_TNFB_NPX	mmse_score_baseline	0.0190466	0.0144211	1.32075	0.187058	0.394213	1
Plasma_PLXNB3_NPX	mmse_score_baseline	-0.0266323	0.0201383	-1.32247	0.186485	0.394213	1
Plasma_CLEC10A_NPX	mmse_score_baseline	0.0184107	0.0138915	1.32532	0.185538	0.394213	1
Plasma_IL_10RB_NPX	mmse_score_baseline	0.0107189	0.00815156	1.31495	0.189	0.394415	1
Plasma_FGF_19_NPX	mmse_score_baseline	-0.0367253	0.028008	-1.31124	0.190247	0.394415	1
Plasma_MCP_2_NPX	mmse_score_baseline	-0.0318368	0.0243675	-1.30653	0.191844	0.394517	1
Plasma_CCL15_NPX	mmse_score_baseline	0.0196096	0.015101	1.29857	0.194561	0.395901	1
Plasma_SCF_NPX	mmse_score_baseline	0.0126111	0.0097347	1.29548	0.195622	0.395901	1
Plasma_MCP_1_NPX	mmse_score_baseline	-0.0178753	0.0139799	-1.27864	0.201487	0.398288	1
Plasma_IGFBP_7_NPX	mmse_score_baseline	0.0174325	0.0135909	1.28266	0.200075	0.398288	1
Plasma_TNFRSF9_NPX	mmse_score_baseline	0.018801	0.0146958	1.27935	0.20124	0.398288	1
Plasma_CTSS_NPX	mmse_score_baseline	0.00751638	0.00591876	1.26992	0.204574	0.401279	1
Plasma_PSP_D_NPX	mmse_score_baseline	0.0297327	0.0235994	1.25989	0.208167	0.405211	1
Plasma_Ep_CAM_NPX	mmse_score_baseline	-0.0460584	0.0368155	-1.25106	0.21137	0.408329	1
Plasma_ST2_NPX	mmse_score_baseline	-0.019649	0.0162453	-1.20952	0.22691	0.431462	1
Plasma_ICAM_2_NPX	mmse_score_baseline	0.0145962	0.0120605	1.21025	0.226631	0.431462	1
Plasma_gal_8_NPX	mmse_score_baseline	-0.0322509	0.0267511	-1.20559	0.228421	0.431462	1
Plasma_SELP_NPX	mmse_score_baseline	-0.0274771	0.022971	-1.19617	0.232076	0.435142	1
Plasma_CXCL6_NPX	mmse_score_baseline	-0.0379534	0.0321078	-1.18206	0.23762	0.442286	1
Plasma_TNFRSF10C_NPX	mmse_score_baseline	0.0189147	0.0162648	1.16293	0.245293	0.443615	1
Plasma_CXCL11_NPX	mmse_score_baseline	-0.0393551	0.03382	-1.16366	0.244995	0.443615	1
Plasma_CCL3_NPX	mmse_score_baseline	0.0196483	0.0168202	1.16814	0.243187	0.443615	1
Plasma_KYNU_NPX	mmse_score_baseline	-0.0196927	0.0168565	-1.16825	0.24314	0.443615	1
Plasma_Gal_4_NPX	mmse_score_baseline	0.0169576	0.0150943	1.12345	0.26167	0.4699	1
Plasma_TN_R_NPX	mmse_score_baseline	0.0152755	0.0138175	1.10552	0.269351	0.480311	1
Plasma_JAM_A_NPX	mmse_score_baseline	-0.0364648	0.0333788	-1.09246	0.275044	0.487058	1
Plasma_IL_17A_NPX	mmse_score_baseline	0.0234846	0.0221364	1.06091	0.289134	0.508476	1
Plasma_OPG_NPX	mmse_score_baseline	-0.0102936	0.00978558	-1.05192	0.293236	0.508674	1
Plasma_GM_CSF_R_alpha_NPX	mmse_score_baseline	0.0232078	0.0220208	1.0539	0.292325	0.508674	1
Plasma_LAIR_2_NPX	mmse_score_baseline	0.0330941	0.0327134	1.01164	0.312095	0.537732	1
Plasma_uPA_NPX	mmse_score_baseline	0.0100711	0.0100726	0.999857	0.317758	0.543814	1
Plasma_PRTG_NPX	mmse_score_baseline	-0.00873765	0.00895915	-0.975276	0.329793	0.560647	1
Plasma_GDF_8_NPX	mmse_score_baseline	0.0161507	0.0169977	0.95017	0.342385	0.574396	1
Plasma_NTRK3_NPX	mmse_score_baseline	-0.00806642	0.00847676	-0.951593	0.341663	0.574396	1
Plasma_SHPS_1_NPX	mmse_score_baseline	0.0128058	0.0136414	0.938748	0.348215	0.580358	1
Plasma_SKR3_NPX	mmse_score_baseline	0.00770259	0.0082549	0.933093	0.351124	0.581407	1
Plasma_CCL24_NPX	mmse_score_baseline	0.0250718	0.0271703	0.922762	0.35648	0.586085	1
Plasma_CCL16_NPX	mmse_score_baseline	0.0151915	0.0165703	0.916791	0.359598	0.586085	1
Plasma_CXCL9_NPX	mmse_score_baseline	-0.0209524	0.0229135	-0.914414	0.360844	0.586085	1
Plasma_CHIT1_NPX	mmse_score_baseline	0.0437073	0.0486269	0.898831	0.369081	0.588375	1
Plasma_IL10_NPX	mmse_score_baseline	-0.0167411	0.0185442	-0.902767	0.36699	0.588375	1
Plasma_EZR_NPX	mmse_score_baseline	-0.00723907	0.00805547	-0.898653	0.369176	0.588375	1
Plasma_TNFSF13B_NPX	mmse_score_baseline	0.0100068	0.011325	0.883599	0.377245	0.5975	1
Plasma_COL1A1_NPX	mmse_score_baseline	0.0111154	0.0127139	0.87427	0.3823	0.599258	1
Plasma_CD244_NPX	mmse_score_baseline	-0.017123	0.0196166	-0.872882	0.383055	0.599258	1
Plasma_Beta_NGF_NPX	mmse_score_baseline	0.00693367	0.00804539	0.861819	0.38911	0.605019	1
Plasma_CCL25_NPX	mmse_score_baseline	-0.0133714	0.0156069	-0.856759	0.391899	0.605663	1
Plasma_PECAM_1_NPX	mmse_score_baseline	-0.0217954	0.0256512	-0.849685	0.395819	0.608034	1
Plasma_DNER_NPX	mmse_score_baseline	-0.00650082	0.00769815	-0.844466	0.398725	0.608832	1
Plasma_ADA_NPX	mmse_score_baseline	-0.0135771	0.0163807	-0.828851	0.407498	0.618524	1
Plasma_CD40_NPX	mmse_score_baseline	-0.0127979	0.0155519	-0.822916	0.410863	0.619941	1
Plasma_CTSC_NPX	mmse_score_baseline	-0.0142514	0.0175676	-0.811233	0.417534	0.626301	1
Plasma_SCARA5_NPX	mmse_score_baseline	0.00458969	0.00575122	0.798037	0.425145	0.630303	1
Plasma_CPM_NPX	mmse_score_baseline	0.00427774	0.00535822	0.798351	0.424963	0.630303	1
Plasma_SPON1_NPX	mmse_score_baseline	-0.00686604	0.00878644	-0.781437	0.434835	0.640942	1
Plasma_PD_L1_NPX	mmse_score_baseline	0.00805104	0.0104818	0.768099	0.442712	0.648802	1
Plasma_MCP_3_NPX	mmse_score_baseline	-0.0151913	0.0203849	-0.745223	0.456411	0.657541	1
Plasma_FGF_23_NPX	mmse_score_baseline	0.0122335	0.0163672	0.747437	0.455075	0.657541	1
Plasma_PDGF_R_alpha_NPX	mmse_score_baseline	-0.00642459	0.00859638	-0.74736	0.455121	0.657541	1
Plasma_GDNF_NPX	mmse_score_baseline	0.00814324	0.0110223	0.738795	0.460303	0.659423	1
Plasma_RSPO1_NPX	mmse_score_baseline	-0.0207395	0.0289282	-0.71693	0.473679	0.674795	1
Plasma_CLM_6_NPX	mmse_score_baseline	0.00460224	0.00645924	0.712504	0.476413	0.674918	1
Plasma_EDA2R_NPX	mmse_score_baseline	0.00911934	0.0129193	0.705868	0.480528	0.676986	1
Plasma_IL_17RA_NPX	mmse_score_baseline	-0.0105341	0.015492	-0.67997	0.49677	0.685172	1
Plasma_TR_NPX	mmse_score_baseline	-0.0112762	0.0165628	-0.680814	0.496236	0.685172	1
Plasma_ROBO2_NPX	mmse_score_baseline	0.00764559	0.0111211	0.687484	0.492027	0.685172	1
Plasma_NEP_NPX	mmse_score_baseline	-0.0166101	0.0244456	-0.679471	0.497085	0.685172	1
Plasma_CTSD_NPX	mmse_score_baseline	-0.00746569	0.011103	-0.672405	0.501569	0.687635	1
Plasma_PRTN3_NPX	mmse_score_baseline	-0.0103272	0.015681	-0.658579	0.510403	0.692303	1
Plasma_FGF_21_NPX	mmse_score_baseline	0.0226003	0.0341452	0.661886	0.508283	0.692303	1
Plasma_TR_AP_NPX	mmse_score_baseline	0.0075887	0.0118079	0.642682	0.520661	0.698782	1
Plasma_AP_N_NPX	mmse_score_baseline	0.00666265	0.0103082	0.646348	0.518286	0.698782	1
Plasma_NT_proBNP_NPX	mmse_score_baseline	-0.0201918	0.0318578	-0.633808	0.526433	0.702829	1
Plasma_IL13_NPX	mmse_score_baseline	-0.0123076	0.0201388	-0.611139	0.541325	0.714231	1
Plasma_CCL20_NPX	mmse_score_baseline	-0.0158923	0.0258736	-0.61423	0.539282	0.714231	1
Plasma_CPA2_NPX	mmse_score_baseline	0.00905946	0.0148994	0.608042	0.543376	0.714231	1
Plasma_Gal_3_NPX	mmse_score_baseline	-0.00552441	0.00962993	-0.573671	0.566392	0.733148	1
Plasma_CCL23_NPX	mmse_score_baseline	-0.00707037	0.012252	-0.577076	0.564091	0.733148	1
Plasma_NRP2_NPX	mmse_score_baseline	-0.00393929	0.00679555	-0.579686	0.562331	0.733148	1
Plasma_NTRK2_NPX	mmse_score_baseline	0.00312948	0.00559769	0.559067	0.576312	0.74222	1
Plasma_CXCL10_NPX	mmse_score_baseline	0.0135314	0.0245047	0.552197	0.581006	0.744506	1
Plasma_TNF_NPX	mmse_score_baseline	-0.0127839	0.0233371	-0.547794	0.584025	0.744631	1
Plasma_MMP_9_NPX	mmse_score_baseline	-0.0111328	0.0216702	-0.513738	0.607613	0.770852	1
Plasma_CSTB_NPX	mmse_score_baseline	-0.0073977	0.0146391	-0.505339	0.613495	0.774462	1
Plasma_Siglec_9_NPX	mmse_score_baseline	0.0042791	0.00859438	0.497894	0.61873	0.774681	1
Plasma_CRTAM_NPX	mmse_score_baseline	-0.00900159	0.0182904	-0.492149	0.622783	0.774681	1
Plasma_RGMA_NPX	mmse_score_baseline	0.0047624	0.00966271	0.492864	0.622278	0.774681	1
Plasma_SELE_NPX	mmse_score_baseline	0.0084508	0.0174316	0.484797	0.627986	0.775807	1
Plasma_IL_5R_alpha_NPX	mmse_score_baseline	-0.0094123	0.0195163	-0.48228	0.629773	0.775807	1
Plasma_TFF3_NPX	mmse_score_baseline	0.00510587	0.0113762	0.44882	0.653714	0.797594	1
Plasma_CNTN5_NPX	mmse_score_baseline	0.00577451	0.0128303	0.450067	0.652815	0.797594	1
Plasma_TNFRSF12A_NPX	mmse_score_baseline	0.0048228	0.0108588	0.444136	0.657095	0.7979	1
Plasma_Notch3_NPX	mmse_score_baseline	0.00526608	0.0122136	0.431164	0.666495	0.80548	1
Plasma_VEGFA_NPX	mmse_score_baseline	-0.00806633	0.0194413	-0.414907	0.678349	0.812108	1
Plasma_CSF_1_NPX	mmse_score_baseline	-0.00218119	0.00525533	-0.415044	0.678249	0.812108	1
Plasma_GCP5_NPX	mmse_score_baseline	-0.0112339	0.0280327	-0.400742	0.688744	0.8207	1
Plasma_GFR_alpha_1_NPX	mmse_score_baseline	-0.00370453	0.0095276	-0.38882	0.697539	0.827313	1
Plasma_PON3_NPX	mmse_score_baseline	0.00808711	0.0214268	0.377429	0.70598	0.833449	1
Plasma_TLT_2_NPX	mmse_score_baseline	0.00409731	0.0116283	0.352358	0.724686	0.835277	1
Plasma_PCSK9_NPX	mmse_score_baseline	-0.00335458	0.00909967	-0.368649	0.712511	0.835277	1
Plasma_CCL19_NPX	mmse_score_baseline	0.00777178	0.0222309	0.349594	0.726759	0.835277	1
Plasma_IL_18R1_NPX	mmse_score_baseline	-0.00361106	0.010346	-0.349029	0.727182	0.835277	1
Plasma_TWEAK_NPX	mmse_score_baseline	-0.00390602	0.0108003	-0.361659	0.717726	0.835277	1
Plasma_sFRP_3_NPX	mmse_score_baseline	-0.00378733	0.010562	-0.35858	0.720028	0.835277	1
Plasma_IL18_NPX	mmse_score_baseline	0.00435025	0.0136276	0.319223	0.749662	0.857237	1
Plasma_CD6_NPX	mmse_score_baseline	0.00630911	0.0202689	0.311271	0.755696	0.860279	1
Plasma_OPN_NPX	mmse_score_baseline	0.00451906	0.0154303	0.292868	0.769718	0.860977	1
Plasma_IL_10RA_NPX	mmse_score_baseline	0.00766255	0.0262514	0.291891	0.770465	0.860977	1
Plasma_Flt3L_NPX	mmse_score_baseline	0.00390165	0.013049	0.299	0.765037	0.860977	1
Plasma_LXN_NPX	mmse_score_baseline	0.00299035	0.0104418	0.286383	0.774677	0.860977	1
Plasma_SCARF2_NPX	mmse_score_baseline	0.00253456	0.00901516	0.281144	0.778691	0.860977	1
Plasma_N_CDase_NPX	mmse_score_baseline	0.00492639	0.0176251	0.279511	0.779943	0.860977	1
Plasma_Dkk_4_NPX	mmse_score_baseline	0.00445179	0.015535	0.286565	0.774538	0.860977	1
Plasma_IGFBP_1_NPX	mmse_score_baseline	-0.00740156	0.0292348	-0.253176	0.800213	0.877015	1
Plasma_vWF_NPX	mmse_score_baseline	-0.00899598	0.0357403	-0.251704	0.801351	0.877015	1
Plasma_MSR1_NPX	mmse_score_baseline	0.00220643	0.0102437	0.215394	0.829529	0.903974	1
Plasma_GZMA_NPX	mmse_score_baseline	-0.00382937	0.0191925	-0.199524	0.841916	0.913569	1
Plasma_NT_3_NPX	mmse_score_baseline	0.00306596	0.0171611	0.178657	0.858264	0.924986	1
Plasma_NAAA_NPX	mmse_score_baseline	-0.00381216	0.0215576	-0.176836	0.859693	0.924986	1
Plasma_CDH6_NPX	mmse_score_baseline	0.00119321	0.00714586	0.16698	0.867439	0.928373	1
Plasma_SPOCK1_NPX	mmse_score_baseline	-0.00165076	0.0100921	-0.163569	0.870122	0.928373	1
Plasma_MPO_NPX	mmse_score_baseline	0.00148726	0.0113679	0.13083	0.895951	0.937554	1
Plasma_IL_17C_NPX	mmse_score_baseline	-0.00282955	0.0191753	-0.147563	0.882734	0.937554	1
Plasma_FGF_5_NPX	mmse_score_baseline	-0.000997574	0.00728109	-0.137009	0.891067	0.937554	1
Plasma_IL5_NPX	mmse_score_baseline	0.00615348	0.0451995	0.136141	0.891753	0.937554	1
Plasma_Alpha_2_MRAP_NPX	mmse_score_baseline	-0.00279106	0.0215753	-0.129364	0.897111	0.937554	1
Plasma_U_PAR_NPX	mmse_score_baseline	0.000985071	0.00887599	0.110981	0.911666	0.94191	1
Plasma_CDCP1_NPX	mmse_score_baseline	0.00152437	0.0158561	0.0961377	0.923441	0.94191	1
Plasma_LIF_R_NPX	mmse_score_baseline	-0.000939258	0.00903107	-0.104003	0.9172	0.94191	1
Plasma_CX3CL1_NPX	mmse_score_baseline	0.00114438	0.0117164	0.0976737	0.922222	0.94191	1
Plasma_NCAN_NPX	mmse_score_baseline	-0.000869847	0.00882968	-0.098514	0.921555	0.94191	1
Plasma_SMPD1_NPX	mmse_score_baseline	-0.00146419	0.0137259	-0.106674	0.915081	0.94191	1
Plasma_TMPRSS5_NPX	mmse_score_baseline	-0.00107404	0.0139741	-0.0768597	0.938759	0.95372	1
Plasma_MMP_10_NPX	mmse_score_baseline	0.000942706	0.0165364	0.0570078	0.954557	0.965921	1
Plasma_SCGB3A2_NPX	mmse_score_baseline	-0.000259467	0.0242898	-0.0106821	0.99148	0.997435	1
Plasma_G_CSF_NPX	mmse_score_baseline	0.000122272	0.0150571	0.00812055	0.993523	0.997435	1
Plasma_PI3_NPX	mmse_score_baseline	5.53449e-05	0.0177301	0.00312153	0.99751	0.99751	1

## Sheet: S14 Between-tissue correlations
Protein (CSF)	Protein (plasma)	r	t	p_fdr	Was this protein differentially regulated in patients vs. controls?
GM_R_alpha	GM_R_alpha	0.73481	31.3612	2.73e-214	No
CLM_1	CLM_1	0.641934	24.2356	1.78e-128	No
CCL25	CCL25	0.638979	24.0467	1.68e-126	No
CHIT1	CHIT1	0.634791	23.7822	9.28e-124	Yes: AD-dementia; AB+ MCI (CSF)
FGF_23	FGF_23	0.634469	23.7619	1.5e-123	No
LAIR_2	LAIR_2	0.59839	21.6203	1.68e-102	No
CPA1	CPA1	0.597041	21.5446	8.6e-102	No
FGF_21	FGF_21	0.592855	21.3112	1.26e-99	No
CXCL9	CXCL9	0.565755	19.8619	1.06e-86	No
SELE	SELE	0.563373	19.7393	1.2e-85	No
PGLYRP1	PGLYRP1	0.560251	19.5797	2.74e-84	No
CCL16	CCL16	0.556227	19.3757	1.44e-82	No
CCL15	CCL15	0.505953	16.9802	1.05e-63	No
TMPRSS5	TMPRSS5	0.50027	16.7253	7.64e-62	No
FABP4	FABP4	0.482222	15.9346	3.02e-56	No
IL12	IL12	0.469123	15.3774	1.82e-52	No
CPA2	CPA2	0.468516	15.3519	2.7e-52	No
RETN	RETN	0.453703	14.7381	2.71e-48	No
CCL23	CCL23	0.444624	14.3696	5.73e-46	No
SHPS_1	SHPS_1	0.435761	14.0152	8.67e-44	Yes: AD-dementia (CSF)
IL_6RA	IL_6RA	0.41386	13.1605	9.45e-39	Yes: AD-dementia (plasma)
IGFBP_1	IGFBP_1	0.402132	12.7143	3.02e-36	No
EDA2R	EDA2R	0.399174	12.603	1.23e-35	No
GDF_15	GDF_15	0.39338	12.3863	1.85e-34	No
CLM_6	CLM_6	0.38432	12.0509	1.11e-32	No
IL18	IL18	0.366655	11.4085	2.08e-29	No
HAGH	HAGH	0.363191	11.2843	8.5e-29	Yes: AD-dementia (CSF and plasma)
MB	MB	0.361696	11.2308	1.55e-28	No
MMP_3	MMP_3	0.357189	11.0703	9.3e-28	No
TNF_R2	TNF_R2	0.356946	11.0616	1.02e-27	Yes: AB+ MCI (CSF)
CRTAM	CRTAM	0.352681	10.9106	5.38e-27	No
CCL11	CCL11	0.352244	10.8951	6.37e-27	No
NT_proBNP	NT_proBNP	0.348597	10.7666	2.56e-26	No
IL_18R1	IL_18R1	0.335539	10.311	3.14e-24	No
SIGLEC1	SIGLEC1	0.333163	10.2289	7.29e-24	No
N_CDase	N_CDase	0.312444	9.52138	7.97e-21	No
MMP_10	MMP_10	0.311635	9.49406	1.03e-20	Yes: AD-dementia, AB+ MCI (CSF)
TNFRSF9	TNFRSF9	0.292955	8.86967	3.22e-18	No
CCL4	CCL4	0.290845	8.79986	5.98e-18	No
MATN3	MATN3	0.283577	8.56048	4.81e-17	No
MSR1	MSR1	0.277456	8.36009	2.64e-16	No
TNFB	TNFB	0.274828	8.2744	5.39e-16	No
TRAIL	TRAIL	0.267447	8.03482	3.83e-15	Yes: AD-dementia; AB+ MCI (plasma)
TFF3	TFF3	0.266468	8.00314	4.94e-15	No
CHI3L1	CHI3L1	0.265338	7.96663	6.63e-15	Yes: AD-dementia; AB- controls (CSF)
CXCL10	CXCL10	0.262058	7.86085	1.54e-14	No
CTSS	CTSS	0.257518	7.7149	4.81e-14	No
IL_5R_alpha	IL_5R_alpha	0.257439	7.71236	4.9e-14	No
SCARF2	SCARF2	0.254812	7.62817	9.37e-14	No
IL_10RB	IL_10RB	0.252979	7.56952	1.47e-13	No
TNFRSF10C	TNFRSF10C	0.252422	7.55171	1.68e-13	No
IL_17RA	IL_17RA	0.250024	7.47518	2.99e-13	No
MCP_2	MCP_2	0.249131	7.44669	3.7e-13	No
CTSC	CTSC	0.241589	7.20706	2.17e-12	No
Gal_3	Gal_3	0.235283	7.00776	9e-12	No
Siglec_9	Siglec_9	0.221259	6.56784	1.82e-10	No
TNFRSF12A	TNFRSF12A	0.209602	6.20546	1.88e-09	Yes: AD-dementia (CSF)
KYNU	KYNU	0.208643	6.17577	2.26e-09	Yes: AD-dementia (CSF and plasma)
SKR3	SKR3	0.206596	6.11245	3.35e-09	No
TNFSF13B	TNFSF13B	0.201886	5.96711	8.13e-09	No
CST5	CST5	0.20144	5.95336	8.83e-09	No
IGFBP_2	IGFBP_2	0.198209	5.85395	1.6e-08	No
FLRT2	FLRT2	0.189807	5.59631	7.1e-08	No
CCL3	CCL3	0.187963	5.53994	9.75e-08	Yes: AD-dementia (CSF)
SCARB2	SCARB2	0.186961	5.50934	1.16e-07	No
DRAXIN	DRAXIN	0.184528	5.43508	1.74e-07	Yes: AB- MCI (CSF)
CDH3	CDH3	0.184305	5.4283	1.81e-07	No
SCARA5	SCARA5	0.180933	5.32559	3.17e-07	No
SMOC2	SMOC2	0.175877	5.17196	7.16e-07	Yes: AD-dementia (CSF and plasma); AB+ MCI (CSF)
WFIKKN1	WFIKKN1	0.174317	5.12464	9.17e-07	No
CD5	CD5	0.173402	5.09689	1.06e-06	No
OPG	OPG	0.173008	5.08495	1.13e-06	Yes: AD-dementia (CSF)
TR	TR	0.171589	5.04199	1.4e-06	Yes: AD-dementia (plasma)
ADAM22	ADAM22	0.170868	5.02015	1.57e-06	Yes: AD-dementia (CSF)
GDNFR_alpha_3	GDNFR_alpha_3	0.170627	5.01285	1.63e-06	Yes: AB- MCI (plasma)
CSTB	CSTB	0.161285	4.73085	6.55e-06	No
CX3CL1	CX3CL1	0.159835	4.68721	8.07e-06	No
GRN	GRN	0.159312	4.67146	8.71e-06	No
U_PAR	U_PAR	0.158026	4.6328	1.04e-05	No
CD200	CD200	0.153736	4.50393	1.9e-05	Yes: AD-dementia (CSF); AB- MCI (plasma)
LTBR	LTBR	0.152703	4.47294	2.19e-05	No
TNF_R1	TNF_R1	0.151702	4.44292	2.51e-05	No
SPOCK1	SPOCK1	0.151526	4.43764	2.57e-05	No
OPN	OPN	0.146787	4.29577	4.83e-05	No
CD93	CD93	0.146036	4.27073	5.39e-05	No
GFR_alpha_1	GFR_alpha_1	0.145171	4.24745	5.96e-05	Yes: AB+ MCI (CSF)
AXL	AXL	0.139518	4.07868	0.000122001	No
Dkk_4	Dkk_4	0.136458	3.98752	0.000177539	No
ICAM_2	ICAM_2	0.136301	3.98284	0.000180938	No
IL_1RT1	IL_1RT1	0.135512	3.95936	0.000199041	No
IL6	IL6	0.134486	3.92881	0.000225008	No
LIF_R	LIF_R	0.132079	3.85726	0.000299334	No
MCP_1	MCP_1	0.13177	3.84805	0.000310528	No
N2DL_2	N2DL_2	0.130196	3.8013	0.000372718	Yes: AD-dementia (CSF)
PLC	PLC	0.128399	3.74794	0.000458182	Yes: AD-dementia (plasma)
EFNA4	EFNA4	0.127977	3.73543	0.0004806	No
FAS	FAS	0.127329	3.71396	0.000521663	No
TR_AP	TR_AP	0.126233	3.68369	0.000584842	Yes: AD-dementia (CSF)
CXCL6	CXCL6	0.1246	3.63526	0.000700913	Yes: AD-dementia (plasma)
PVR	PVR	0.121896	3.55518	0.000941374	No
UNC5C	UNC5C	0.11857	3.45678	0.00134172	Yes: AD-dementia (CSF and plasma)
CASP_8	CASP_8	0.117996	3.4398	0.00142415	Yes: AD-dementia (CSF)
CD38	CD38	0.116043	3.3821	0.00174366	Yes: AB+ MCI (plasma)
DLK_1	DLK_1	0.114593	3.33926	0.00202371	Yes: AD-dementia (plasma)
NAAA	NAAA	0.1135	3.30698	0.00225881	No
NRP2	NRP2	0.113172	3.29732	0.00233405	No
IL7	IL7	0.111459	3.24676	0.0027671	No
PLXNB1	PLXNB1	0.110786	3.22693	0.0029562	No
CDH6	CDH6	0.11032	3.21318	0.00309383	No
CSF_1	CSF_1	0.108602	3.16255	0.00365037	No
Notch3	Notch3	0.107643	3.13429	0.00400186	No
CXCL16	CXCL16	0.106132	3.08978	0.00461735	No
AP_N	AP_N	0.105705	3.07722	0.0048045	No
NEP	NEP	0.105276	3.06458	0.00500302	No
ROBO2	ROBO2	0.104963	3.05537	0.00515158	Yes: AB- MCI (CSF)
RARRES2	RARRES2	0.103751	3.01969	0.00576	Yes: AD-dementia (plasma)
CD163	CD163	0.101398	2.95051	0.00713058	No
LAYN	LAYN	0.101119	2.94231	0.00730795	No
LDLreceptor	LDLreceptor	0.0988537	2.87572	0.00892453	Yes: AD-dementia (CSF)
GZMA	GZMA	0.0974972	2.83588	0.0100349	No
EFNA4	EPHB4	0.0968562	2.81706	0.0106026	No
TNFSF14	TNFRSF14	-0.0948571	-2.75838	0.0125522	No
VWC2	VWC2	0.0945409	2.74911	0.0128844	Yes: AB+ MCI (plasma)
RSPO1	RSPO1	0.0944593	2.74671	0.0129726	No
TWEAK	TWEAK	0.0941779	2.73845	0.0132806	No
OSM	OSM	0.0940936	2.73598	0.0133736	Yes: AD-dementia; AB- MCI (plasma)
PRTG	PRTG	0.0927822	2.69752	0.0148972	No
MMP_2	MMP_2	0.0922707	2.68252	0.0155314	Yes: AD-dementia (CSF)
RGMB	RGMB	0.0913935	2.6568	0.016676	Yes: AD-dementia (CSF and plasma); AB- MCI (CSF and plasma)
CCL28	CCL28	0.0911005	2.64821	0.0170669	No
MDGA1	MDGA1	0.0910646	2.64716	0.0171178	No
uPA	uPA	0.085379	2.48063	0.0266843	Yes: AD-dementia (plasma)
DDR1	DDR1	0.0838707	2.43649	0.0298645	No
Flt3L	Flt3L	0.0829599	2.40985	0.0319396	Yes: AD-dementia (plasma)
gal_8	gal_8	0.0814921	2.36692	0.035532	No
ADAM23	ADAM23	0.0798131	2.31784	0.0400391	No
CD244	CD244	0.0787466	2.28668	0.0431705	No

## Sheet: S15 Full Results CSF AD
protein	covs	Estimate	SE	t-value	p_fdr
MMP_10	Dx_FinalAD	0.53886	0.0427409	12.6076	5.19e-31
ADAM22	Dx_FinalAD	0.31611	0.0317682	9.95051	9.24e-20
EZR	Dx_FinalAD	0.237178	0.0257935	9.19529	6.34e-17
CASP_8	Dx_FinalAD	0.160197	0.0189049	8.47384	2.21e-14
STAMPB	Dx_FinalAD	0.132726	0.017595	7.5434	2.38e-11
SMOC2	Dx_FinalAD	0.281265	0.038383	7.32785	1.09e-10
CHIT1	Dx_FinalAD	0.763604	0.115408	6.61655	1.26e-08
N2DL_2	Dx_FinalAD	-0.337495	0.0514098	-6.56481	1.74e-08
4E_BP1	Dx_FinalAD	0.192143	0.0305038	6.299	9.07e-08
OPG	Dx_FinalAD	0.190717	0.0306497	6.22249	3.75e-08
TRAIL	Dx_FinalAD	-0.131282	0.0216354	-6.06791	3.64e-07
VEGFA	Dx_FinalAD	-0.133493	0.0236196	-5.65178	3.99e-06
CD200	Dx_FinalAD	-0.139698	0.0251516	-5.55423	6.82e-06
CHI3L1	Dx_FinalAD	0.174528	0.0320162	5.45122	1.19e-05
CCL3	Dx_FinalAD	0.168152	0.0321532	5.22971	3.82e-05
TNFRSF12A	Dx_FinalAD	0.120559	0.0230185	5.23748	3.7e-05
CCL19	Dx_FinalAD	-0.304715	0.0592261	-5.14494	5.86e-05
RGMB	Dx_FinalAD	-0.102521	0.0199057	-5.15034	5.74e-05
t_PA	Dx_FinalAD	-0.123408	0.0247003	-4.99622	0.000124356
KYNU	Dx_FinalAD	-0.193764	0.041941	-4.61992	0.00076779
TFPI	Dx_FinalAD	0.118617	0.0270617	4.38319	0.002261
CDH6	Dx_FinalAD	-0.122933	0.0283337	-4.33875	0.0027378
IGFBP_7	Dx_FinalAD	-0.179841	0.0441935	-4.06941	0.008736
FGF_19	Dx_FinalAD	-0.18476	0.0456204	-4.04993	0.0094188
SHPS_1	Dx_FinalAD	-0.199486	0.0510713	-3.90603	0.0169302
IL_17RA	Dx_FinalAD	-0.115581	0.0302469	-3.82123	0.02366
LDLreceptor	Dx_FinalAD	-0.0945737	0.0248322	-3.80851	0.0247363
UNC5C	Dx_FinalAD	-0.0916194	0.0241421	-3.79501	0.0259369
ALCAM	Dx_FinalAD	-0.0725634	0.0192015	-3.77904	0.0274554
MMP_2	Dx_FinalAD	-0.0693228	0.0187479	-3.69764	0.0375006
EGFR	Dx_FinalAD	-0.0638904	0.0173793	-3.67622	0.0404789
JAM_B	Dx_FinalAD	-0.0536502	0.0146872	-3.65286	0.0440025
KLK6	Dx_FinalAD	-0.0670816	0.0185765	-3.6111	0.0512672
PD_L1	Dx_FinalAD	-0.11727	0.0330087	-3.55269	0.063477
TNF_R2	Dx_FinalAD	0.092112	0.0263115	3.50083	0.0762601
1	Dx_FinalAD	0.0497486	0.0142073	3.50161	0.0762601
ADA	Dx_FinalAD	-0.150636	0.0439936	-3.42405	0.0999913
GFR_alpha_1	Dx_FinalAD	0.0658724	0.0192657	3.41915	0.101122
TNFSF14	Dx_FinalAD	-0.112165	0.0335071	-3.3475	0.129912
NTRK3	Dx_FinalAD	-0.0746613	0.022437	-3.3276	0.138496
Siglec_9	Dx_FinalAD	0.104696	0.0317554	3.29696	0.153267
MATN3	Dx_FinalAD	0.100174	0.0303984	3.29536	0.153267
PAI	Dx_FinalAD	0.104104	0.0318254	3.27109	0.164436
OPN	Dx_FinalAD	0.0710627	0.0217437	3.26819	0.164974
IL18	Dx_FinalAD	0.113317	0.0345527	3.27953	0.160745
CST5	Dx_FinalAD	-0.0317746	0.00975352	-3.25775	0.169905
TGF_alpha	Dx_FinalAD	-0.073627	0.0227469	-3.2368	0.181446
CTSZ	Dx_FinalAD	-0.0802419	0.0251251	-3.19369	0.208968
RGMA	Dx_FinalAD	-0.0427519	0.0135789	-3.1484	0.240324
TNFRSF14	Dx_FinalAD	-0.0638585	0.0205139	-3.11294	0.268106
CD93	Dx_FinalAD	-0.0639085	0.0205245	-3.11376	0.268106
ROBO2	Dx_FinalAD	-0.10736	0.0349159	-3.0748	0.300861
TNFSF13B	Dx_FinalAD	-0.102424	0.0335546	-3.05245	0.32156
Beta_NGF	Dx_FinalAD	-0.0559326	0.0183705	-3.04469	0.234537
IL8	Dx_FinalAD	0.109862	0.0362736	3.02869	0.345096
PDGF_R_alpha	Dx_FinalAD	-0.0820852	0.0277537	-2.95763	0.431211
CCL4	Dx_FinalAD	-0.138169	0.0468127	-2.95153	0.436471
WFIKKN1	Dx_FinalAD	-0.0757212	0.0260049	-2.91181	0.491613
CSTB	Dx_FinalAD	0.0885333	0.0310651	2.84993	0.592503
CD163	Dx_FinalAD	0.0712799	0.0251861	2.83012	0.620496
TIMP4	Dx_FinalAD	-0.097382	0.034436	-2.82791	0.620496
CD38	Dx_FinalAD	0.1178	0.0415451	2.83546	0.615026
PRTG	Dx_FinalAD	-0.0462487	0.0165749	-2.79028	0.68758
TWEAK	Dx_FinalAD	-0.0720623	0.0260621	-2.76503	0.72779
RSPO1	Dx_FinalAD	-0.0673168	0.0243436	-2.76528	0.72779
DDR1	Dx_FinalAD	-0.0715935	0.0258432	-2.7703	0.722499
CXCL1	Dx_FinalAD	0.12277	0.0445086	2.75834	0.731378
CLEC1B	Dx_FinalAD	0.110425	0.0401665	2.74919	0.745791
U_PAR	Dx_FinalAD	0.0533963	0.0202146	2.64147	1
CD5	Dx_FinalAD	-0.0827292	0.0326036	-2.53743	1
SCARB2	Dx_FinalAD	0.0555763	0.0220803	2.51701	1
GZMA	Dx_FinalAD	-0.111877	0.0451066	-2.48028	1
TNF_R1	Dx_FinalAD	0.0420818	0.0171192	2.45817	1
TNFB	Dx_FinalAD	-0.0982108	0.0401702	-2.44487	1
SCF	Dx_FinalAD	0.0495152	0.0203191	2.43688	1
SMPD1	Dx_FinalAD	-0.0785581	0.0323	-2.43214	1
CCL25	Dx_FinalAD	0.100944	0.0417397	2.41841	1
CADM3	Dx_FinalAD	-0.0272609	0.0113554	-2.40069	1
CNTN5	Dx_FinalAD	-0.063815	0.0265846	-2.40045	1
Gal_3	Dx_FinalAD	-0.0560636	0.0238297	-2.35268	1
CDCP1	Dx_FinalAD	-0.0915269	0.0388856	-2.35375	1
CX3CL1	Dx_FinalAD	0.0628166	0.0267771	2.34591	1
EFNA4	Dx_FinalAD	-0.0449411	0.0193704	-2.32009	1
IGFBP_2	Dx_FinalAD	0.0658828	0.0286842	2.29683	1
MB	Dx_FinalAD	-0.22516	0.0994476	-2.2641	1
CCL15	Dx_FinalAD	0.0743912	0.0330844	2.24853	1
CCL23	Dx_FinalAD	0.0777424	0.0345289	2.25151	1
CCL28	Dx_FinalAD	0.0566636	0.0252681	2.24249	1
MMP_1	Dx_FinalAD	-0.165434	0.0740019	-2.23554	1
MDGA1	Dx_FinalAD	-0.110623	0.0496116	-2.22978	1
PLXNB3	Dx_FinalAD	-0.0637742	0.0290031	-2.19888	1
GDF_8	Dx_FinalAD	-0.0637897	0.0290134	-2.19863	1
Notch3	Dx_FinalAD	-0.0462699	0.0212026	-2.18227	1
Flt3L	Dx_FinalAD	0.0448744	0.0208747	2.14971	1
EPHB6	Dx_FinalAD	-0.0868469	0.0411155	-2.11227	1
CPA1	Dx_FinalAD	0.0899155	0.0428807	2.09687	1
CLM_6	Dx_FinalAD	0.0692852	0.0333787	2.07573	1
CNTN1	Dx_FinalAD	-0.0489538	0.0237091	-2.06477	1
TN_R	Dx_FinalAD	0.0409336	0.0198	2.06735	1
DLK_1	Dx_FinalAD	-0.0444949	0.0219761	-2.0247	1
CPM	Dx_FinalAD	-0.0810488	0.0412686	-1.96393	1
CRTAM	Dx_FinalAD	0.0658096	0.0337768	1.94837	1
CDH3	Dx_FinalAD	-0.0283235	0.0147415	-1.92135	1
NTRK2	Dx_FinalAD	-0.0335425	0.0175465	-1.91164	1
TNFRSF21	Dx_FinalAD	-0.0233401	0.0122157	-1.91066	1
BCAN	Dx_FinalAD	-0.0184164	0.00971708	-1.89526	1
DNER	Dx_FinalAD	-0.0196747	0.0104686	-1.8794	1
FLRT2	Dx_FinalAD	-0.0423227	0.0225351	-1.87808	1
GDNFR_alpha_3	Dx_FinalAD	-0.0573814	0.0310837	-1.84603	1
HGF	Dx_FinalAD	0.0415199	0.0228784	1.8148	1
uPA	Dx_FinalAD	0.0401899	0.0225716	1.78055	1
CTSD	Dx_FinalAD	-0.0507725	0.0286918	-1.76958	1
CXCL5	Dx_FinalAD	-0.0573082	0.0327332	-1.75076	1
TNFRSF9	Dx_FinalAD	-0.0501811	0.0287231	-1.74707	1
TMPRSS5	Dx_FinalAD	0.0862436	0.0494718	1.74329	1
MSR1	Dx_FinalAD	0.0508628	0.0294619	1.72639	1
CXCL9	Dx_FinalAD	0.156329	0.0949239	1.64689	1
CTSC	Dx_FinalAD	0.0536404	0.0325047	1.65024	1
MCP_2	Dx_FinalAD	-0.0855004	0.0526365	-1.62435	1
VWC2	Dx_FinalAD	-0.0484859	0.0305977	-1.58463	1
CXCL11	Dx_FinalAD	-0.124335	0.0806318	-1.54201	1
COL1A1	Dx_FinalAD	-0.0365311	0.0238526	-1.53154	1
NEP	Dx_FinalAD	-0.0469808	0.0307526	-1.5277	1
AXL	Dx_FinalAD	-0.0381437	0.0256937	-1.48455	1
DRAXIN	Dx_FinalAD	-0.0430581	0.0296301	-1.45319	1
CTSS	Dx_FinalAD	-0.0276173	0.019029	-1.45133	1
SCARF2	Dx_FinalAD	0.0342266	0.0237508	1.44107	1
PLXNB1	Dx_FinalAD	0.0378329	0.0264644	1.42958	1
MANF	Dx_FinalAD	0.0479038	0.0337719	1.41845	1
IL_10RB	Dx_FinalAD	0.0329917	0.0236075	1.39751	1
sFRP_3	Dx_FinalAD	-0.021757	0.0158896	-1.36926	1
IGFBP_1	Dx_FinalAD	0.0302854	0.0225531	1.34285	1
IL7	Dx_FinalAD	0.0510287	0.0379228	1.34559	1
LIF_R	Dx_FinalAD	0.0286419	0.0214547	1.33499	1
SIRT2	Dx_FinalAD	0.0466497	0.0353579	1.31936	1
GM_R_alpha	Dx_FinalAD	0.0974054	0.0738206	1.31949	1
FGF_21	Dx_FinalAD	0.0686364	0.0522145	1.31451	1
GDF_15	Dx_FinalAD	0.0455834	0.0363013	1.2557	1
LIF	Dx_FinalAD	-0.060509	0.0483309	-1.25197	1
CCL16	Dx_FinalAD	0.0353502	0.0287264	1.23059	1
FAS	Dx_FinalAD	0.0298745	0.0249268	1.19849	1
N_CDase	Dx_FinalAD	-0.0450818	0.0379234	-1.18876	1
EDA2R	Dx_FinalAD	-0.041278	0.0352417	-1.17128	1
Dkk_4	Dx_FinalAD	-0.0340746	0.0292124	-1.16644	1
TNFRSF10C	Dx_FinalAD	0.0274949	0.0244049	1.12661	1
SPOCK1	Dx_FinalAD	-0.0227697	0.0203509	-1.11886	1
SIGLEC1	Dx_FinalAD	0.0362107	0.0349772	1.03526	1
NBL1	Dx_FinalAD	-0.0193924	0.0188299	-1.02987	1
TFF3	Dx_FinalAD	0.0291053	0.029689	0.980338	1
ICAM_2	Dx_FinalAD	-0.0170529	0.0177911	-0.958504	1
CXCL6	Dx_FinalAD	0.048477	0.0506256	0.95756	1
SCARA5	Dx_FinalAD	-0.028646	0.030418	-0.941743	1
NAAA	Dx_FinalAD	-0.0279645	0.0311096	-0.898903	1
TR	Dx_FinalAD	-0.0175011	0.0206154	-0.848931	1
CD200R1	Dx_FinalAD	-0.0189917	0.0238194	-0.797321	1
JAM_A	Dx_FinalAD	0.0185122	0.0235797	0.785088	1
LAYN	Dx_FinalAD	-0.0277433	0.0358381	-0.774128	1
MCP_1	Dx_FinalAD	-0.0272364	0.037107	-0.733998	1
IL_6RA	Dx_FinalAD	-0.0231461	0.0324258	-0.713818	1
IL_1RT1	Dx_FinalAD	-0.0172745	0.0246805	-0.699922	1
RARRES2	Dx_FinalAD	-0.0251459	0.0359466	-0.699536	1
IL_5R_alpha	Dx_FinalAD	-0.0166859	0.0240705	-0.693212	1
PDGFsubunitA	Dx_FinalAD	0.00895797	0.0133544	0.670789	1
FGF_5	Dx_FinalAD	-0.0228964	0.0337707	-0.677996	1
ADAM23	Dx_FinalAD	-0.00958706	0.0142171	-0.674334	1
IL12	Dx_FinalAD	-0.0299058	0.0446066	-0.670434	1
PLC	Dx_FinalAD	-0.0171769	0.0264226	-0.650083	1
LAIR_2	Dx_FinalAD	-0.0845681	0.133995	-0.63113	1
IL_12B	Dx_FinalAD	-0.023537	0.0382508	-0.615333	1
SKR3	Dx_FinalAD	-0.0157377	0.0262106	-0.600434	1
BMP_4	Dx_FinalAD	-0.0190249	0.0318658	-0.597031	1
IL6	Dx_FinalAD	-0.0386104	0.0685361	-0.563358	1
GRN	Dx_FinalAD	-0.0087686	0.0160778	-0.545386	1
CXCL16	Dx_FinalAD	0.0122253	0.0224177	0.545342	1
NRP2	Dx_FinalAD	0.0128911	0.0251834	0.511888	1
NCAN	Dx_FinalAD	-0.00507756	0.0107426	-0.472655	1
GCP5	Dx_FinalAD	-0.0144456	0.0307778	-0.469352	1
CPB1	Dx_FinalAD	-0.0188471	0.04218	-0.446825	1
LAPTGF_beta_1	Dx_FinalAD	0.0201542	0.0464908	0.43351	1
MMP_3	Dx_FinalAD	0.0182841	0.0435152	0.420176	1
SELP	Dx_FinalAD	0.014508	0.0368443	0.393765	1
NT_proBNP	Dx_FinalAD	-0.0124903	0.0337868	-0.36968	1
CCL11	Dx_FinalAD	0.0119476	0.0365115	0.327229	1
Nr_CAM	Dx_FinalAD	-0.00344148	0.0112962	-0.304657	1
IL_18R1	Dx_FinalAD	-0.0111042	0.0459969	-0.241412	1
PVR	Dx_FinalAD	-0.00673861	0.0283089	-0.238039	1
BLMhydrolase	Dx_FinalAD	-0.00839449	0.037396	-0.224475	1
CD244	Dx_FinalAD	0.0079627	0.0350021	0.227492	1
PECAM_1	Dx_FinalAD	-0.00332008	0.018383	-0.180605	1
CD40	Dx_FinalAD	-0.00428268	0.0249949	-0.171342	1
THY1	Dx_FinalAD	-0.00172044	0.0100956	-0.170416	1
gal_8	Dx_FinalAD	-0.00481306	0.0340127	-0.141508	1
CXCL10	Dx_FinalAD	0.00794972	0.0756934	0.105025	1
SELE	Dx_FinalAD	-0.00611273	0.0748258	-0.0816928	1
IL_18BP	Dx_FinalAD	-0.00168039	0.0188178	-0.0892979	1
CPA2	Dx_FinalAD	-0.00415921	0.050888	-0.0817326	1
Alpha_2_MRAP	Dx_FinalAD	0.00236542	0.024312	0.0972944	1
CLM_1	Dx_FinalAD	0.00389806	0.0679444	0.0573713	1
LTBR	Dx_FinalAD	4.1e-05	0.0200662	0.00204441	1
FABP4	Dx_FinalAD	-7.27e-07	0.0465551	-1.56e-05	1
AP_N	Dx_FinalAD	-8.84e-05	0.0146534	-0.00602944	1

## Sheet: S16 Full results CSF MCI-AB+
protein	covs	Estimate	SE	t-value	p_fdr
CHIT1	Dx_FinalMCI-ABpos	0.94859	0.158357	5.9902	6.816e-07
MMP_10	Dx_FinalMCI-ABpos	0.31892	0.0586469	5.43796	1.52342e-05
SMOC2	Dx_FinalMCI-ABpos	0.287961	0.0526671	5.46756	1.3038e-05
TNF_R2	Dx_FinalMCI-ABpos	0.190871	0.0361033	5.28681	3.402e-05
OPN	Dx_FinalMCI-ABpos	0.113539	0.0298357	3.80548	0.031977
GFR_alpha_1	Dx_FinalMCI-ABpos	0.0993265	0.0264355	3.75732	0.03848
EZR	Dx_FinalMCI-ABpos	0.131034	0.0353925	3.7023	0.047403
CDH3	Dx_FinalMCI-ABpos	-0.0716715	0.0202275	-3.54327	0.086314
GDF_15	Dx_FinalMCI-ABpos	0.171845	0.0498108	3.44995	0.119973
CHI3L1	Dx_FinalMCI-ABpos	0.152475	0.043931	3.47079	0.11234
CCL3	Dx_FinalMCI-ABpos	0.152537	0.044119	3.45741	0.1173
HGF	Dx_FinalMCI-ABpos	0.105525	0.0313926	3.36146	0.164226
TNF_R1	Dx_FinalMCI-ABpos	0.0740369	0.02349	3.15184	0.33863
CD5	Dx_FinalMCI-ABpos	-0.140908	0.044737	-3.14971	0.339383
FABP4	Dx_FinalMCI-ABpos	-0.198759	0.0638806	-3.11141	0.384083
CD38	Dx_FinalMCI-ABpos	-0.172213	0.0570061	-3.02096	0.512666
N2DL_2	Dx_FinalMCI-ABpos	-0.213465	0.0705418	-3.02608	0.506721
PLC	Dx_FinalMCI-ABpos	0.105559	0.0362557	2.9115	0.725181
RGMB	Dx_FinalMCI-ABpos	-0.0789131	0.0273136	-2.88915	0.770234
CD200	Dx_FinalMCI-ABpos	-0.0999777	0.0345117	-2.89692	0.755493
VEGFA	Dx_FinalMCI-ABpos	-0.0897636	0.0324097	-2.76965	1
OPG	Dx_FinalMCI-ABpos	0.113743	0.0420559	2.70457	1
CXCL16	Dx_FinalMCI-ABpos	0.0832125	0.0307604	2.70518	1
Flt3L	Dx_FinalMCI-ABpos	0.0781661	0.0286431	2.72896	1
CLM_6	Dx_FinalMCI-ABpos	0.1243	0.0458005	2.71393	1
HAGH	Dx_FinalMCI-ABpos	0.102401	0.038951	2.62896	1
STAMPB	Dx_FinalMCI-ABpos	0.0613126	0.0241429	2.53957	1
CTSS	Dx_FinalMCI-ABpos	-0.0649603	0.0261106	-2.48789	1
PAI	Dx_FinalMCI-ABpos	0.106738	0.0436692	2.44425	1
IGFBP_1	Dx_FinalMCI-ABpos	0.0753319	0.0309463	2.43428	1
IL_5R_alpha	Dx_FinalMCI-ABpos	0.0797801	0.0330283	2.41551	1
PDGF_R_alpha	Dx_FinalMCI-ABpos	-0.0922208	0.0380822	-2.42162	1
FLRT2	Dx_FinalMCI-ABpos	-0.0742371	0.0309215	-2.40082	1
TNFRSF10C	Dx_FinalMCI-ABpos	0.0798159	0.0334871	2.38348	1
MB	Dx_FinalMCI-ABpos	-0.30842	0.136457	-2.2602	1
TNFRSF9	Dx_FinalMCI-ABpos	-0.0895166	0.0394123	-2.27128	1
Siglec_9	Dx_FinalMCI-ABpos	0.0978306	0.0435732	2.2452	1
MSR1	Dx_FinalMCI-ABpos	0.0905375	0.0404261	2.23958	1
PLXNB1	Dx_FinalMCI-ABpos	-0.0812268	0.0363131	-2.23685	1
CD163	Dx_FinalMCI-ABpos	0.0755313	0.0345591	2.18557	1
IL8	Dx_FinalMCI-ABpos	0.108991	0.0497728	2.18976	1
MMP_1	Dx_FinalMCI-ABpos	-0.223875	0.101542	-2.20476	1
PDGFsubunitA	Dx_FinalMCI-ABpos	0.0394073	0.0183242	2.15056	1
DRAXIN	Dx_FinalMCI-ABpos	-0.0875149	0.040657	-2.15252	1
ROBO2	Dx_FinalMCI-ABpos	-0.0972051	0.0479098	-2.02892	1
CLM_1	Dx_FinalMCI-ABpos	0.184202	0.0932298	1.97578	1
IL12	Dx_FinalMCI-ABpos	-0.121283	0.0612069	-1.98152	1
TNFSF13B	Dx_FinalMCI-ABpos	0.0900911	0.0460419	1.95672	1
RSPO1	Dx_FinalMCI-ABpos	-0.0647019	0.033403	-1.93701	1
LAPTGF_beta_1	Dx_FinalMCI-ABpos	0.118243	0.0637922	1.85357	1
Dkk_4	Dx_FinalMCI-ABpos	-0.0735786	0.0400838	-1.83562	1
SCARA5	Dx_FinalMCI-ABpos	-0.076058	0.0417381	-1.82227	1
CX3CL1	Dx_FinalMCI-ABpos	-0.0663679	0.0367422	-1.80631	1
FGF_19	Dx_FinalMCI-ABpos	-0.111684	0.062598	-1.78414	1
CTSZ	Dx_FinalMCI-ABpos	-0.0608139	0.0344754	-1.76398	1
MCP_1	Dx_FinalMCI-ABpos	0.0883194	0.0509163	1.7346	1
VWC2	Dx_FinalMCI-ABpos	-0.0727645	0.0419845	-1.73313	1
GZMA	Dx_FinalMCI-ABpos	-0.107289	0.061893	-1.73346	1
TNFRSF14	Dx_FinalMCI-ABpos	-0.0476769	0.0281481	-1.69379	1
CXCL11	Dx_FinalMCI-ABpos	-0.187124	0.110639	-1.6913	1
SCARF2	Dx_FinalMCI-ABpos	0.055265	0.0325897	1.69578	1
CD244	Dx_FinalMCI-ABpos	-0.0801304	0.0480281	-1.66841	1
CRTAM	Dx_FinalMCI-ABpos	-0.0769635	0.0463468	-1.6606	1
NEP	Dx_FinalMCI-ABpos	0.0697577	0.0421971	1.65314	1
ADA	Dx_FinalMCI-ABpos	-0.0976274	0.0603657	-1.61727	1
gal_8	Dx_FinalMCI-ABpos	0.0747682	0.0466705	1.60204	1
UNC5C	Dx_FinalMCI-ABpos	-0.0522698	0.0331265	-1.57788	1
MATN3	Dx_FinalMCI-ABpos	0.0660696	0.0417111	1.58398	1
DDR1	Dx_FinalMCI-ABpos	-0.0551215	0.0354607	-1.55444	1
EFNA4	Dx_FinalMCI-ABpos	-0.0410254	0.0265791	-1.54352	1
CNTN5	Dx_FinalMCI-ABpos	-0.0559898	0.0364781	-1.53489	1
GDF_8	Dx_FinalMCI-ABpos	-0.0606704	0.0398107	-1.52397	1
IL_6RA	Dx_FinalMCI-ABpos	-0.0664343	0.044493	-1.49314	1
t_PA	Dx_FinalMCI-ABpos	-0.0497945	0.0338925	-1.46919	1
MMP_3	Dx_FinalMCI-ABpos	0.0880271	0.0597093	1.47426	1
CCL19	Dx_FinalMCI-ABpos	-0.119032	0.081267	-1.4647	1
U_PAR	Dx_FinalMCI-ABpos	0.0400675	0.0277374	1.44453	1
IL_12B	Dx_FinalMCI-ABpos	-0.0757773	0.0524858	-1.44377	1
CSTB	Dx_FinalMCI-ABpos	0.0602336	0.042626	1.41307	1
SELP	Dx_FinalMCI-ABpos	-0.0683868	0.0505559	-1.3527	1
AXL	Dx_FinalMCI-ABpos	-0.0477534	0.0352556	-1.35449	1
PD_L1	Dx_FinalMCI-ABpos	-0.06214	0.0452928	-1.37196	1
Beta_NGF	Dx_FinalMCI-ABpos	-0.0343211	0.0252071	-1.36156	1
TNFSF14	Dx_FinalMCI-ABpos	-0.0611367	0.0459767	-1.32973	1
RGMA	Dx_FinalMCI-ABpos	-0.0248054	0.0186323	-1.33131	1
CXCL1	Dx_FinalMCI-ABpos	0.0804008	0.0610725	1.31648	1
NT_proBNP	Dx_FinalMCI-ABpos	-0.0569651	0.0463605	-1.22874	1
MMP_2	Dx_FinalMCI-ABpos	0.0311969	0.0257249	1.21271	1
BMP_4	Dx_FinalMCI-ABpos	0.0527907	0.0437246	1.20735	1
MDGA1	Dx_FinalMCI-ABpos	-0.081262	0.0680745	-1.19372	1
PECAM_1	Dx_FinalMCI-ABpos	0.0297137	0.0252243	1.17798	1
EDA2R	Dx_FinalMCI-ABpos	0.0571283	0.0483569	1.18139	1
TNFB	Dx_FinalMCI-ABpos	-0.063762	0.0551194	-1.1568	1
PVR	Dx_FinalMCI-ABpos	-0.0449128	0.038844	-1.15623	1
CDH6	Dx_FinalMCI-ABpos	-0.0451501	0.0388781	-1.16133	1
FGF_23	Dx_FinalMCI-ABpos	0.0560133	0.048959	1.14409	1
TRAIL	Dx_FinalMCI-ABpos	-0.0334428	0.029687	-1.12651	1
CXCL6	Dx_FinalMCI-ABpos	0.0779315	0.0694659	1.12187	1
NBL1	Dx_FinalMCI-ABpos	0.0291586	0.0258374	1.12854	1
IL_1RT1	Dx_FinalMCI-ABpos	0.0372015	0.0338654	1.09851	1
TMPRSS5	Dx_FinalMCI-ABpos	0.0750945	0.0678827	1.10624	1
N_CDase	Dx_FinalMCI-ABpos	0.0571862	0.0520366	1.09896	1
IL_17RA	Dx_FinalMCI-ABpos	-0.0448636	0.0415033	-1.08096	1
FAS	Dx_FinalMCI-ABpos	0.0359839	0.0341818	1.05272	1
EPHB6	Dx_FinalMCI-ABpos	-0.0596193	0.0564166	-1.05677	1
AP_N	Dx_FinalMCI-ABpos	-0.0206753	0.0201067	-1.02828	1
NTRK3	Dx_FinalMCI-ABpos	-0.0303133	0.0307869	-0.984616	1
ALCAM	Dx_FinalMCI-ABpos	-0.0256439	0.0263474	-0.973299	1
JAM_A	Dx_FinalMCI-ABpos	0.0313389	0.0323549	0.968599	1
IGFBP_7	Dx_FinalMCI-ABpos	-0.0575984	0.0606401	-0.949841	1
CCL4	Dx_FinalMCI-ABpos	-0.0616303	0.0642339	-0.959467	1
NRP2	Dx_FinalMCI-ABpos	-0.0328929	0.0345554	-0.951888	1
NTRK2	Dx_FinalMCI-ABpos	-0.0222562	0.0240764	-0.9244	1
TN_R	Dx_FinalMCI-ABpos	0.0251839	0.0271686	0.92695	1
GCP5	Dx_FinalMCI-ABpos	0.0385659	0.0422317	0.913198	1
PLXNB3	Dx_FinalMCI-ABpos	-0.0357645	0.0397966	-0.898684	1
SHPS_1	Dx_FinalMCI-ABpos	-0.0590874	0.0700774	-0.843173	1
CCL15	Dx_FinalMCI-ABpos	-0.0387031	0.0453968	-0.852553	1
CXCL9	Dx_FinalMCI-ABpos	-0.109376	0.13025	-0.839742	1
MCP_2	Dx_FinalMCI-ABpos	0.0624235	0.0722252	0.86429	1
SMPD1	Dx_FinalMCI-ABpos	-0.0374726	0.0443205	-0.845492	1
BCAN	Dx_FinalMCI-ABpos	-0.0113959	0.0133333	-0.854696	1
JAM_B	Dx_FinalMCI-ABpos	-0.017129	0.020153	-0.849948	1
LAYN	Dx_FinalMCI-ABpos	0.0397732	0.0491752	0.808805	1
LTBR	Dx_FinalMCI-ABpos	-0.0206524	0.0275339	-0.750071	1
PRTG	Dx_FinalMCI-ABpos	-0.0173967	0.0227432	-0.76492	1
sFRP_3	Dx_FinalMCI-ABpos	0.0165626	0.0218029	0.759653	1
CPM	Dx_FinalMCI-ABpos	-0.0426834	0.0566267	-0.753769	1
LIF	Dx_FinalMCI-ABpos	0.0479866	0.0663172	0.723592	1
THY1	Dx_FinalMCI-ABpos	0.00979508	0.0138526	0.707093	1
TFF3	Dx_FinalMCI-ABpos	0.0193948	0.0407378	0.476088	1
BLMhydrolase	Dx_FinalMCI-ABpos	0.0237282	0.0513129	0.462422	1
TIMP4	Dx_FinalMCI-ABpos	-0.0235608	0.0472514	-0.498627	1
SELE	Dx_FinalMCI-ABpos	-0.0698874	0.102672	-0.680686	1
RETN	Dx_FinalMCI-ABpos	-0.0273279	0.0581598	-0.469876	1
TR_AP	Dx_FinalMCI-ABpos	-0.0150479	0.0291864	-0.515578	1
EGFR	Dx_FinalMCI-ABpos	0.0125844	0.0238471	0.527712	1
IL_18BP	Dx_FinalMCI-ABpos	0.0128382	0.0258208	0.497205	1
COL1A1	Dx_FinalMCI-ABpos	0.0198259	0.0327293	0.605755	1
RARRES2	Dx_FinalMCI-ABpos	-0.0316289	0.049324	-0.641248	1
ICAM_2	Dx_FinalMCI-ABpos	-0.012502	0.0244121	-0.512122	1
IGFBP_2	Dx_FinalMCI-ABpos	-0.0237386	0.039359	-0.603129	1
CDCP1	Dx_FinalMCI-ABpos	-0.0274452	0.0533569	-0.51437	1
CST5	Dx_FinalMCI-ABpos	-0.00656785	0.0133833	-0.49075	1
CCL11	Dx_FinalMCI-ABpos	-0.0278024	0.0500992	-0.554948	1
FGF_5	Dx_FinalMCI-ABpos	-0.0230259	0.0463384	-0.496907	1
FGF_21	Dx_FinalMCI-ABpos	0.0398427	0.071646	0.556105	1
IL_10RB	Dx_FinalMCI-ABpos	0.014937	0.0323931	0.461118	1
CXCL5	Dx_FinalMCI-ABpos	-0.0260119	0.0449149	-0.579137	1
CCL23	Dx_FinalMCI-ABpos	0.0224121	0.0473789	0.473041	1
CXCL10	Dx_FinalMCI-ABpos	-0.0571162	0.103863	-0.549921	1
4E_BP1	Dx_FinalMCI-ABpos	-0.0222312	0.0418558	-0.531139	1
SIRT2	Dx_FinalMCI-ABpos	0.0292471	0.0485163	0.602831	1
CCL25	Dx_FinalMCI-ABpos	0.0275239	0.0572731	0.480574	1
1	Dx_FinalMCI-ABpos	0.012977	0.0194946	0.665674	1
NMNAT1	Dx_FinalMCI-ABpos	0.0391777	0.0814085	0.481248	1
CADM3	Dx_FinalMCI-ABpos	-0.0104266	0.0155813	-0.669175	1
SCARB2	Dx_FinalMCI-ABpos	0.0173538	0.0302974	0.572781	1
CPA2	Dx_FinalMCI-ABpos	-0.0419246	0.0698259	-0.600416	1
Alpha_2_MRAP	Dx_FinalMCI-ABpos	-0.0195723	0.0333596	-0.586706	1
SIGLEC1	Dx_FinalMCI-ABpos	0.0295611	0.047994	0.615934	1
ADAM22	Dx_FinalMCI-ABpos	-0.022529	0.0435907	-0.51683	1
WFIKKN1	Dx_FinalMCI-ABpos	0.0196896	0.0356826	0.551798	1
GDNFR_alpha_3	Dx_FinalMCI-ABpos	0.0227025	0.0426515	0.53228	1
TNFRSF12A	Dx_FinalMCI-ABpos	-0.019045	0.0315848	-0.602978	1
NAAA	Dx_FinalMCI-ABpos	-0.0283164	0.042687	-0.663349	1
TNFRSF21	Dx_FinalMCI-ABpos	0.00810471	0.0167618	0.483522	1
LAIR_2	Dx_FinalMCI-ABpos	-0.119453	0.183861	-0.649691	1
MANF	Dx_FinalMCI-ABpos	0.0234063	0.0463401	0.505097	1
CD200R1	Dx_FinalMCI-ABpos	-0.0174019	0.0326838	-0.532432	1
KYNU	Dx_FinalMCI-ABpos	0.0301848	0.0575493	0.524503	1
PGLYRP1	Dx_FinalMCI-ABpos	0.0250569	0.0562529	0.445432	1
GRN	Dx_FinalMCI-ABpos	0.00942902	0.0220611	0.427404	1
SPON1	Dx_FinalMCI-ABpos	0.0129537	0.0303155	0.427296	1
LDLreceptor	Dx_FinalMCI-ABpos	-0.0131412	0.0340735	-0.385673	1
CTSD	Dx_FinalMCI-ABpos	0.014674	0.0393695	0.372726	1
CD93	Dx_FinalMCI-ABpos	0.0104977	0.0281517	0.372898	1
SCF	Dx_FinalMCI-ABpos	0.00985691	0.0278808	0.353537	1
TGF_alpha	Dx_FinalMCI-ABpos	-0.0111694	0.0312121	-0.357855	1
Nr_CAM	Dx_FinalMCI-ABpos	0.00555976	0.0155001	0.358691	1
DNER	Dx_FinalMCI-ABpos	-0.00487022	0.0143645	-0.339045	1
IL18	Dx_FinalMCI-ABpos	-0.0136419	0.0474115	-0.287735	1
ADAM23	Dx_FinalMCI-ABpos	-0.00565585	0.0195079	-0.289925	1
KLK6	Dx_FinalMCI-ABpos	0.00611711	0.0254897	0.239984	1
IL6	Dx_FinalMCI-ABpos	-0.0224657	0.0940418	-0.23889	1
TFPI	Dx_FinalMCI-ABpos	-0.00861471	0.0371327	-0.231998	1
TWEAK	Dx_FinalMCI-ABpos	-0.0078941	0.035761	-0.220746	1
Gal_3	Dx_FinalMCI-ABpos	0.005356	0.0326979	0.163802	1
TR	Dx_FinalMCI-ABpos	-0.00422264	0.0282875	-0.149276	1
DLK_1	Dx_FinalMCI-ABpos	-0.00485334	0.0301544	-0.160949	1
CPA1	Dx_FinalMCI-ABpos	0.00859107	0.0588388	0.14601	1
CPB1	Dx_FinalMCI-ABpos	0.0110826	0.0578773	0.191484	1
CCL16	Dx_FinalMCI-ABpos	-0.00607573	0.0394168	-0.15414	1
LIF_R	Dx_FinalMCI-ABpos	0.0053696	0.0294391	0.182397	1
IL_18R1	Dx_FinalMCI-ABpos	-0.0106066	0.0631146	-0.168053	1
CD40	Dx_FinalMCI-ABpos	-0.00507856	0.0342967	-0.148077	1
GM_R_alpha	Dx_FinalMCI-ABpos	-0.0170829	0.101293	-0.168648	1
CNTN1	Dx_FinalMCI-ABpos	-0.00390641	0.0325325	-0.120077	1
OSM	Dx_FinalMCI-ABpos	0.00419284	0.0319296	0.131315	1
CCL28	Dx_FinalMCI-ABpos	-0.0043108	0.0346716	-0.124332	1
CLEC1B	Dx_FinalMCI-ABpos	-0.00723163	0.0551144	-0.131211	1
Notch3	Dx_FinalMCI-ABpos	-0.00326654	0.0290932	-0.112278	1
IL7	Dx_FinalMCI-ABpos	-0.00561331	0.0520358	-0.107874	1
SKR3	Dx_FinalMCI-ABpos	-0.00336364	0.0359649	-0.0935257	1
NCAN	Dx_FinalMCI-ABpos	0.00126417	0.0147405	0.085762	1
SPOCK1	Dx_FinalMCI-ABpos	0.00211349	0.0279244	0.0756859	1
uPA	Dx_FinalMCI-ABpos	-0.00137762	0.0309716	-0.04448	1
CASP_8	Dx_FinalMCI-ABpos	0.00126009	0.0259404	0.0485765	1
CTSC	Dx_FinalMCI-ABpos	0.000397399	0.0446013	0.00891003	1

[truncated: 23 more sheets: S17 Full results CSF MCI-AB-, S18 Full results CSF CN-AB+, S19 Full results PLASMA AD, S20 Full results PLASMA MCI-AB-, S21 Full results PLASMA CN-AB+, S22 Full results PLASMA MCI-AB+, S23 CSF AD vs MCI-AB+, S24 PLASMA AD vs MCI-AB+ , S25 CSF MCI-AB+ vs CN-AB+, S26 PLASMA MCI-AB+ vs CN-AB+, S27 CSF AD vs CN-AB+, S28 PLASMA AD vs CN-AB+, S29 CSF all AB+ vs AB- (MALMO), S30 PLAS all AB+ vs AB- (MALMO), S31 CSF all AB+ vs AB- (LUND), S32 all AB+ vs AB- (LUND), S33 PD vs. con (CSF), S34 PD vs. con (PLASMA), S35 MSA vs. con (CSF), S36 MSA vs. con (PLASMA) …]
